# Supplementary material for: Selective sonochemical post-synthesis modification of LTA zeolite with zinc species
Source: PLoS One. 2025 Jun 20;20(6):e0324997. doi: 10.1371/journal.pone.0324997 (PMC12180657; doi:10.1371/journal.pone.0324997)
Supplement: S1 Dataset — Data used for the calculated parameters and calculations of the used samples. (XLSX) [file pone.0324997.s005.xlsx]

## Sheet: Sheet1
Pos. [°2Th.]	Iobs [cts] NaA	Icalc [cts]NaA	Iback [cts] NaA	ZnO2Pos. [°2Th.]	ZnO2Iobs [cts]	ZnO2Icalc [cts]	ZnO2Iback [cts]	ZnO2Idiff	ZnOPos. [°2Th.]	ZnOIobs [cts]	ZnOIcalc [cts]	ZnOIback [cts]	ZnOD spacings	ZnOCT [s]	ZNOHPos. [°2Th.]	ZNOHIobs [cts]	Icalc [cts]	ZNOHIback [cts]	ZNOHD spacings	ZNOHCT [s]	NaA	NaA	NaA	NaA	NaA@ZnOH	NaA@ZnOH	NaA@ZnOH	NaA@ZnOH	NaA@ZnO	NaA@ZnO	NaA@ZnO	NaA@ZnO	NaA@ZnO2	NaA@ZnO2	NaA@ZnO2	NaA@ZnO2
XRD	XRD	XRD	XRD	XRD	XRD	XRD	XRD	XRD	XRD	XRD	XRD	XRD	XRD	XRD	XRD	XRD	XRD	XRD	XRD	XRD	BET	BET	BET	BET	BET	BET	BET	BET	BET	BET	BET	BET	BET	BET	BET	BET
NaA				ZnO2					ZnO						ZNOH						Adsortion	Adsortion	Desortion	Desortion	Adsortion	Adsortion	Desortion	Desortion	Adsortion	Adsortion	Desortion	Desortion	Adsortion	Adsortion	Desortion	Desortion
5.0139	16112	16126.2	16112	5.0139	16382.1	16382	16382.1	640.12	5.0139	16452	16452	16452	17.6107	43.095	5.0139	15937.1	15937.1	15937.1	17.6107	43.095	0.000355378	0.0650725	0.990527	11.1555	1e-05	1e-05	0.993016	11.4628	1e-05	1e-05	0.993081	130.528	1e-05	1e-05	0.99087	148.944
5.0359	16358.8	15375	15360.8	5.0359	16435.1	15795	15795	2173.14	5.0359	16394.7	15408.2	15408.2	17.5339	43.095	5.0359	16454.2	14903.8	14903.8	17.5339	43.095	0.000883222	0.102099	0.96189	8.98457	0.00501912	0.1579	0.944217	3.7258	0.0051129	2.7333	0.948985	86.3738	0.000347535	0	0.97399	145.6
5.0579	15919.8	14623.7	14609.5	5.0579	15862.1	13689	13689	3597.36	5.0579	16026	14364.4	14364.4	17.4576	43.095	5.0579	15812	13870.5	13870.5	17.4576	43.095	0.00239289	0.133574	0.916882	7.44217	0.010066	0.1965	0.899555	2.83	0.0100124	3.2555	0.897455	58.738	0.000433434	31.7297	0.95097	142.634
5.0799	15133.4	13872.5	13858.3	5.0799	15180.4	11583	11583	3167.87	5.0799	15298.4	13320.6	13320.6	17.3821	43.095	5.0799	15162.4	12837.1	12837.1	17.3821	43.095	0.00463606	0.15174	0.872702	6.33758	0.027785	0.2757	0.850528	2.4048	0.0293809	4.4281	0.850035	43.7611	0.000479406	41.775	0.92399	140.744
5.1019	13424.3	13121.3	13107	5.1019	13761.1	10593.2	10593.2	2043.68	5.1019	13881.5	12276.8	12276.8	17.3072	43.095	5.1019	13755.8	11803.8	11803.8	17.3072	43.095	0.00921803	0.166732	0.829332	5.44085	0.0517594	0.3547	0.799931	2.1209	0.0499409	5.2303	0.798711	35.8428	0.000553913	51.7387	0.89851	139.553
5.1239	11732.8	12370	12355.8	5.1239	11647.2	9603.5	9603.5	1349.49	5.1239	11781.1	11232.9	11232.9	17.2329	43.095	5.1239	11856.5	10770.5	10770.5	17.2329	43.095	0.0230957	0.186922	0.785967	4.63187	0.0768737	0.4254	0.749523	1.9191	0.0749507	6.0223	0.75043	31.8316	0.000604387	61.7434	0.87513	138.694
5.1459	9936.5	11618.8	11604.5	5.1459	9963.24	8613.75	8613.75	1030.92	5.1459	10189.1	10189.1	10189.1	17.1593	43.095	5.1459	9737.24	9737.24	9737.24	17.1593	43.095	0.0371477	0.192885	0.742961	3.90206	0.102021	0.488	0.699042	1.7803	0.100361	6.7162	0.700098	28.4435	0.00066373	71.6942	0.86759	138.434
5.1679	8647.11	10867.6	10853.3	5.1679	8654.92	7624	7624	399.836	5.1679	8713.17	9584.26	9584.26	17.0863	43.095	5.1679	8639.09	9159.24	9159.24	17.0863	43.095	0.0652547	0.208604	0.699745	3.26101	0.127844	0.5464	0.649016	1.6955	0.124864	7.363	0.649035	25.5873	0.000719346	81.6423	0.84568	137.883
5.1899	7783.91	10116.4	10102	5.1899	7764	7364.17	7364.17	254.258	5.1899	7787	8979.4	8979.4	17.0139	43.095	5.1899	7587.67	8581.24	8581.25	17.0139	43.095	0.0718933	0.199695	0.656573	2.67419	0.151574	0.5954	0.599021	1.6001	0.150077	7.9698	0.600552	23.2898	0.000790307	91.5523	0.82527	137.426
5.2119	7323.59	9365.15	9350.76	5.2119	7358.59	7104.33	7104.33	170.881	5.2119	7336.33	8374.54	8374.54	16.9422	43.095	5.2119	7248.72	8003.25	8003.25	16.9422	43.095	0.112007	0.240113	0.61359	2.14174	0.176544	0.6478	0.548996	1.4865	0.175134	8.5535	0.55022	21.0961	0.000870654	101.416	0.80327	137.01
5.2339	7011.36	8613.93	8599.5	5.2339	7015.38	6844.5	6844.5	147.829	5.2339	7079.12	7769.69	7769.69	16.871	43.095	5.2339	6882.12	7425.25	7425.25	16.871	43.095	0.133409	0.266053	0.570484	1.67342	0.201613	0.6915	0.498856	1.3846	0.199816	9.1905	0.49962	19.5464	0.00115547	111.046	0.78177	136.663
5.2559	6880.06	7862.71	7848.25	5.2559	6732.5	6584.67	6584.67	200.705	5.2559	6843.11	7164.83	7164.83	16.8004	43.095	5.2559	6630.97	6847.26	6847.26	16.8004	43.095	0.154977	0.298041	0.527347	1.26223	0.226545	0.7451	0.448938	1.2712	0.224948	9.7718	0.450066	17.6033	0.0124157	122.561	0.7603	136.361
5.2779	6586.02	7111.49	7096.99	5.2779	6525.54	6324.83	6324.83	279.074	5.2779	6559.97	6559.97	6559.97	16.7304	43.095	5.2779	6269.26	6269.26	6269.26	16.7304	43.095	0.175963	0.33213	0.505371	1.05715	0.251657	0.7983	0.399051	1.1687	0.250102	10.3207	0.399536	15.9164	0.0466179	126.548	0.73868	136.096
5.2999	6345.73	6360.27	6345.73	5.2999	6344.07	6065	6065	258.431	5.2999	6267.57	6343.51	6343.51	16.661	43.095	5.2999	6079.69	6074.64	6074.64	16.661	43.095	0.197929	0.382842	0.483811	0.865177	0.276417	0.8502	0.349244	1.0663	0.275062	10.8847	0.349255	14.4875	0.0821566	128.217	0.71721	135.853
5.3219	6014.93	6165.72	6151.14	5.3219	6094.1	5835.67	5835.67	259.18	5.3219	6114.07	6127.05	6127.05	16.5922	43.095	5.3219	5928.45	5880.03	5880.03	16.5922	43.095	0.219355	0.437832	0.462285	0.688335	0.301519	0.8918	0.299172	0.9514	0.300197	11.4178	0.299279	13.1032	0.0969619	128.706	0.69559	135.64
5.3439	5794.18	5971.16	5956.54	5.3439	5865.51	5606.33	5606.33	289.727	5.3439	5858.91	5910.59	5910.59	16.5239	43.095	5.3439	5746.4	5685.41	5685.41	16.5239	43.095	0.240798	0.49751	0.440825	0.517532	0.351077	0.9865	0.249269	0.8336	0.351153	12.5047	0.249285	11.835	0.116671	129.258	0.67417	135.441
5.3659	5645.92	5776.6	5761.94	5.3659	5666.73	5377	5377	307.385	5.3659	5677.61	5694.13	5694.13	16.4563	43.095	5.3659	5503.47	5490.79	5490.79	16.4563	43.095	0.262196	0.567241	0.376823	0.171937	0.401027	1.0812	0.198876	0.7337	0.400787	13.7156	0.199287	10.4223	0.137026	129.734	0.65258	135.251
5.3879	5493.45	5582.05	5567.34	5.3879	5455.05	5147.67	5147.67	280.924	5.3879	5501.57	5477.66	5477.66	16.3891	43.095	5.3879	5303.18	5296.18	5296.18	16.3891	43.095	0.283672	0.641283	0.334179	0.00223158	0.451038	1.1654	0.149288	0.611	0.450657	14.936	0.149578	8.9406	0.158689	130.165	0.63104	135.077
5.4099	5233.88	5387.5	5372.75	5.4099	5199.26	4918.33	4918.33	361.377	5.4099	5261.2	5261.2	5261.2	16.3225	43.095	5.4099	5173.35	5101.56	5101.56	16.3225	43.095	0.304995	0.730575	0.247672	-0.192172	0.50114	1.2417	0.0992329	0.4723	0.500632	16.1562	0.0991428	7.3187	0.179917	130.539	0.60956	134.917
5.4319	4956.19	5192.95	5178.15	5.4319	5050.38	4689	4689	382.234	5.4319	5048.86	5066.27	5066.27	16.2564	43.095	5.4319	4861.24	4906.94	4906.94	16.2564	43.095	0.326469	0.820982	0.163391	-0.214597	0.550913	1.3283	0.0492207	0.3059	0.55047	17.5285	0.0488672	5.4761	0.20134	130.864	0.58808	134.752
5.4539	4784.33	4998.4	4983.55	5.4539	4841.9	4459.67	4459.67	427.161	5.4539	4831.08	4871.33	4871.33	16.1909	43.095	5.4539	4667.37	4712.33	4712.33	16.1909	43.095	0.347865	0.918313	0.118178	-0.172598	0.601239	1.4178	0.00987005	0.0977	0.600333	19.1099	0.00992883	3.1911	0.2226	131.151	0.56645	134.603
5.4759	4613.49	4803.86	4788.95	5.4759	4657.49	4230.33	4230.33	502.093	5.4759	4731.51	4676.39	4676.39	16.1259	43.095	5.4759	4567.1	4517.71	4517.71	16.1259	43.095	0.389631	1.16093			0.650849	1.5154			0.649659	21.1477			0.243861	131.415	0.54503	134.458
5.4979	4471.8	4609.31	4594.35	5.4979	4503.09	4001	4001	416.332	5.4979	4441.52	4481.45	4481.45	16.0614	43.095	5.4979	4383.04	4323.09	4323.09	16.0614	43.095	0.453324	1.61786			0.700957	1.6108			0.699248	23.2929			0.26523	131.649	0.52352	134.317
5.5199	4229.13	4414.77	4399.76	5.5199	4258.64	3842.31	3842.31	480.022	5.5199	4276.11	4286.52	4286.52	15.9975	43.095	5.5199	4114.5	4128.48	4128.48	15.9975	43.095	0.496497	1.96317			0.751085	1.7064			0.751331	26.0787			0.286633	131.864	0.50265	134.06
5.5419	4044.85	4220.23	4205.16	5.5419	4163.64	3683.61	3683.61	444.12	5.5419	4091.58	4091.58	4091.58	15.934	43.095	5.5419	3933.86	3933.86	3933.86	15.934	43.095	0.539429	2.35034			0.799929	1.8933			0.799872	29.1237			0.307934	132.067	0.48191	133.473
5.5639	3899.49	4025.69	4010.56	5.5639	3969.04	3524.92	3524.92	382.918	5.5639	3979.61	3950.06	3950.06	15.8711	43.095	5.5639	3801.7	3791.52	3791.52	15.8711	43.095	0.582271	2.76778			0.850177	2.1429			0.849803	33.9486			0.329304	132.258	0.45986	133.071
5.5859	3815.96	3831.16	3815.96	5.5859	3749.15	3366.23	3366.23	397.384	5.5859	3817.17	3808.55	3808.55	15.8086	43.095	5.5859	3662.95	3649.18	3649.18	15.8086	43.095	0.625069	3.22509			0.899824	2.4929			0.902086	41.2988			0.350249	132.432	0.4385	132.834
5.6079	3604.45	3707.72	3692.46	5.6079	3604.92	3207.54	3207.54	377.366	5.6079	3685.05	3667.03	3667.03	15.7466	43.095	5.6079	3564.98	3506.84	3506.84	15.7466	43.095	0.667946	3.72478			0.950841	3.3433			0.951377	59.941			0.371672	132.601	0.39949	132.506
5.6299	3376.41	3584.29	3568.96	5.6299	3426.21	3048.85	3048.85	400.369	5.6299	3583.04	3525.51	3525.51	15.6852	43.095	5.6299	3330.96	3364.5	3364.5	15.6852	43.095	0.710793	4.26758			0.996357	11.5467			0.994484	130.233			0.39318	132.759	0.37679	132.335
5.6519	3258.63	3460.86	3445.46	5.6519	3290.52	2890.15	2890.15	438.407	5.6519	3363.06	3383.99	3383.99	15.6241	43.095	5.6519	3139.17	3222.16	3222.16	15.6241	43.095	0.753651	4.84986			0.993016	11.4628			0.993081	130.528			0.414593	132.911	0.35518	132.179
5.6739	3098.97	3337.44	3321.96	5.6739	3169.87	2731.46	2731.46	389.285	5.6739	3242.47	3242.47	3242.47	15.5636	43.095	5.6739	3079.81	3079.81	3079.81	15.5636	43.095	0.796567	5.48649											0.436019	133.059	0.33371	132.016
5.6959	3001.29	3214.02	3198.46	5.6959	2962.05	2572.77	2572.77	508.426	5.6959	3127.66	3115.11	3115.11	15.5036	43.095	5.6959	2927.38	2957	2957	15.5036	43.095	0.83921	6.18464											0.457525	133.2	0.31221	131.846
5.7179	2897.2	3090.6	3074.96	5.7179	2922.5	2414.08	2414.08	557.628	5.7179	2949.26	2987.74	2987.74	15.4439	43.095	5.7179	2770.5	2834.18	2834.18	15.4439	43.095	0.882128	6.97412											0.47889	133.354	0.29075	131.664
5.7399	2716.66	2967.18	2951.46	5.7399	2813.01	2255.39	2255.39	553.272	5.7399	2893	2860.37	2860.37	15.3848	43.095	5.7399	2637.43	2711.37	2711.37	15.3848	43.095	0.92461	7.90999											0.500549	133.501	0.26933	131.465
5.7619	2600.65	2843.77	2827.96	5.7619	2649.96	2096.69	2096.69	639.33	5.7619	2757.34	2733	2733	15.3261	43.095	5.7619	2486.78	2588.55	2588.55	15.3261	43.095	0.966414	9.22708											0.521847	133.642	0.24793	131.247
5.7839	2504.35	2720.37	2704.46	5.7839	2577.33	1938	1938	538.697	5.7839	2561.1	2605.63	2605.63	15.2679	43.095	5.7839	2400.31	2465.74	2465.74	15.2679	43.095	0.990527	11.1555											0.543241	133.796	0.22649	131.012
5.8059	2404.63	2596.97	2580.96	5.8059	2450.6	1911.9	1911.9	470.279	5.8059	2478.27	2478.27	2478.27	15.2101	43.095	5.8059	2342.92	2342.92	2342.92	15.2101	43.095	0.99053	11.1555											0.564768	133.958	0.20512	130.744
5.8279	2343.64	2473.57	2457.46	5.8279	2356.09	1885.81	1885.81	412.444	5.8279	2381.98	2398.8	2398.8	15.1527	43.095	5.8279	2241.34	2253.15	2253.15	15.1527	43.095													0.586165	134.117	0.2005	130.677
5.8499	2306.19	2350.18	2333.96	5.8499	2272.16	1859.71	1859.71	379.537	5.8499	2311.8	2319.33	2319.33	15.0958	43.095	5.8499	2152.86	2163.37	2163.37	15.0958	43.095													0.607405	134.275	0.17924	130.378
5.8719	2210.46	2226.79	2210.46	5.8719	2213.16	1833.62	1833.62	335.82	5.8719	2218.81	2239.87	2239.87	15.0392	43.095	5.8719	2063.75	2073.6	2073.6	15.0392	43.095													0.629004	134.447	0.15814	130.038
5.8939	2070.62	2164.14	2147.69	5.8939	2143.34	1807.52	1807.52	242.278	5.8939	2096.46	2160.4	2160.4	14.9832	43.095	5.8939	1959.39	1983.83	1983.83	14.9832	43.095													0.650437	134.632	0.13653	129.624
5.9159	1979.32	2101.49	2084.91	5.9159	2023.71	1781.43	1781.43	188.3	5.9159	2066.99	2080.93	2080.93	14.9275	43.095	5.9159	1888.64	1894.06	1894.06	14.9275	43.095													0.67193	134.827	0.11497	129.142
5.9379	1944.61	2038.85	2022.14	5.9379	1943.63	1755.33	1755.33	237.133	5.9379	2001.47	2001.47	2001.47	14.8722	43.095	5.9379	1804.28	1804.28	1804.28	14.8722	43.095													0.693297	135.028	0.09363	128.565
5.9599	1874.81	1976.22	1959.37	5.9599	1966.37	1729.24	1729.24	210.703	5.9599	1906.6	1945.93	1945.93	14.8174	43.095	5.9599	1748.39	1752.77	1752.77	14.8174	43.095													0.714684	135.252	0.07227	127.829
5.9819	1776.04	1913.6	1896.59	5.9819	1913.85	1703.14	1703.14	127.812	5.9819	1823.63	1890.39	1890.39	14.7629	43.095	5.9819	1735.95	1701.25	1701.25	14.7629	43.095													0.736205	135.482	0.05273	126.934
6.0039	1702.16	1850.98	1833.82	6.0039	1804.86	1677.05	1677.05	127.05	6.0039	1782.22	1834.85	1834.85	14.7089	43.095	6.0039	1641.45	1649.73	1649.73	14.7089	43.095													0.757578	135.735
6.0259	1636.12	1788.37	1771.05	6.0259	1778	1650.95	1650.95	83.647	6.0259	1761.39	1779.3	1779.3	14.6552	43.095	6.0259	1541.78	1598.22	1598.22	14.6552	43.095													0.778988	136.025
6.0479	1659	1725.78	1708.28	6.0479	1708.5	1624.86	1624.86	16.65	6.0479	1742.85	1723.76	1723.76	14.602	43.095	6.0479	1536.25	1546.7	1546.7	14.602	43.095													0.800483	136.332
6.0699	1636.79	1663.19	1645.5	6.0699	1615.41	1598.76	1598.76	44.474	6.0699	1668.22	1668.22	1668.22	14.5491	43.095	6.0699	1495.18	1495.18	1495.18	14.5491	43.095													0.821668	136.681
6.0919	1553.45	1600.62	1582.73	6.0919	1617.14	1572.67	1572.67	53.26	6.0919	1623.03	1625.06	1625.06	14.4966	43.095	6.0919	1416.23	1448.3	1448.3	14.4966	43.095													0.843672	137.095
6.1139	1513.1	1538.05	1519.95	6.1139	1599.83	1546.57	1546.57	5.262	6.1139	1564.94	1581.9	1581.9	14.4445	43.095	6.1139	1388.46	1401.41	1401.41	14.4445	43.095													0.864639	137.556
6.1359	1456.11	1475.51	1457.18	6.1359	1525.74	1520.48	1520.48	-14.633	6.1359	1508.45	1538.74	1538.74	14.3927	43.095	6.1359	1366.81	1354.52	1354.52	14.3927	43.095													0.885763	138.154
6.1579	1394.41	1412.97	1394.41	6.1579	1479.75	1494.38	1494.38	-11.961	6.1579	1494.17	1495.58	1495.58	14.3414	43.095	6.1579	1296.76	1307.63	1307.63	14.3414	43.095													0.907471	138.884
6.1799	1369.49	1383.69	1364.87	6.1799	1456.33	1468.29	1468.29	8.806	6.1799	1425.56	1452.41	1452.41	14.2904	43.095	6.1799	1258.49	1260.74	1260.74	14.2904	43.095													0.928165	139.834
6.2019	1336.8	1354.42	1335.33	6.2019	1451	1442.19	1442.19	5.458	6.2019	1409.25	1409.25	1409.25	14.2397	43.095	6.2019	1213.85	1213.85	1213.85	14.2397	43.095													0.949415	141.155
6.2239	1325.36	1325.17	1305.79	6.2239	1421.55	1416.1	1416.1	-54.578	6.2239	1375.03	1379.26	1379.26	14.1894	43.095	6.2239	1196.36	1190.28	1190.28	14.1894	43.095													0.968918	143.214
6.2459	1307.73	1295.95	1276.25	6.2459	1335.42	1390	1390	-33.578	6.2459	1354.69	1349.26	1349.26	14.1395	43.095	6.2459	1188.37	1166.71	1166.71	14.1395	43.095													0.990874	148.944
6.2679	1271.68	1266.74	1246.7	6.2679	1330.33	1363.9	1363.9	-3.647	6.2679	1338.89	1319.27	1319.27	14.0899	43.095	6.2679	1154.58	1143.14	1143.14	14.0899	43.095													0.99087	148.944
6.2899	1241.47	1237.57	1217.16	6.2899	1334.16	1337.81	1337.81	14.939	6.2899	1339.85	1289.27	1289.27	14.0407	43.095	6.2899	1074.99	1119.57	1119.57	14.0407	43.095
6.3119	1200.65	1208.42	1187.62	6.3119	1326.65	1311.71	1311.71	-26.987	6.3119	1250.91	1259.27	1259.27	13.9918	43.095	6.3119	1062.51	1096	1096	13.9918	43.095
6.3339	1154.08	1179.3	1158.08	6.3339	1258.63	1285.62	1285.62	-28.296	6.3339	1229.28	1229.28	1229.28	13.9433	43.095	6.3339	1072.43	1072.43	1072.43	13.9433	43.095
6.3559	1174.22	1150.22	1128.54	6.3559	1231.23	1259.52	1259.52	-14.093	6.3559	1301.45	1213.21	1213.21	13.895	43.095	6.3559	1068.73	1056.81	1056.81	13.895	43.095
6.3779	1188.05	1121.17	1099	6.3779	1219.34	1233.43	1233.43	-37.789	6.3779	1240.94	1197.15	1197.15	13.8472	43.095	6.3779	1044.9	1041.19	1041.19	13.8472	43.095
6.3999	1062.79	1092.17	1069.46	6.3999	1169.54	1207.33	1207.33	-46.473	6.3999	1205.71	1181.09	1181.09	13.7996	43.095	6.3999	1024.07	1025.57	1025.57	13.7996	43.095
6.4219	999.258	1063.22	1039.92	6.4219	1134.77	1181.24	1181.24	-72.477	6.4219	1224.24	1165.02	1165.02	13.7524	43.095	6.4219	1025.51	1009.96	1009.96	13.7524	43.095
6.4439	1010.38	1034.33	1010.38	6.4439	1082.67	1155.14	1155.14	-43.443	6.4439	1193.25	1148.96	1148.96	13.7055	43.095	6.4439	980.666	994.338	994.338	13.7055	43.095
6.4659	999.59	1024.83	1000.17	6.4659	1085.61	1129.05	1129.05	-55.947	6.4659	1132.9	1132.9	1132.9	13.6589	43.095	6.4659	1000.64	978.72	978.72	13.6589	43.095
6.4879	1023.18	1023.26	989.969	6.4879	1047.01	1102.95	1102.95	-12.131	6.4879	1102.06	1118.66	1118.66	13.6126	43.095	6.4879	965.181	963.102	963.102	13.6126	43.095
6.5099	975.491	1013.92	979.764	6.5099	1064.73	1076.86	1076.86	1.432	6.5099	1103.83	1104.42	1104.42	13.5667	43.095	6.5099	941.774	947.484	947.484	13.5667	43.095
6.5319	952.282	1004.66	969.559	6.5319	1052.19	1050.76	1050.76	-31.5876	6.5319	1113.48	1090.18	1090.18	13.521	43.095	6.5319	974.622	931.866	931.866	13.521	43.095
6.5539	951.724	995.515	959.354	6.5539	993.079	1024.67	1024.67	-23.2948	6.5539	1115.86	1075.94	1075.94	13.4757	43.095	6.5539	926.8	916.248	916.248	13.4757	43.095
6.5759	945.022	986.486	949.149	6.5759	975.277	998.571	998.571	39.5808	6.5759	1059.28	1061.7	1061.7	13.4307	43.095	6.5759	869.134	953.745	900.63	13.4307	43.095
6.5979	925.419	977.596	938.944	6.5979	1012.06	972.476	972.476	18.5816	6.5979	1047.46	1047.46	1047.46	13.3859	43.095	6.5979	885.012	942.494	885.012	13.3859	43.095
6.6199	860.195	968.869	928.739	6.6199	964.963	946.381	946.381	31.4411	6.6199	1091.87	1037.5	1037.5	13.3415	43.095	6.6199	900.564	940.963	878.555	13.3415	43.095
6.6419	859.37	960.333	918.534	6.6419	951.727	920.286	920.286	-79.1455	6.6419	1125.2	1063.64	1027.53	13.2973	43.095	6.6419	936.566	940.089	872.099	13.2973	43.095
6.6639	824.955	952.023	908.329	6.6639	893.829	972.975	894.191	20.5024	6.6639	1009.99	1056.68	1017.56	13.2535	43.095	6.6639	886.517	939.992	865.642	13.2535	43.095
6.6859	878.984	943.982	898.124	6.6859	974.008	953.505	868.095	-41.97	6.6859	1017.75	1050.12	1007.59	13.2099	43.095	6.6859	871.728	940.824	859.186	13.2099	43.095
6.7079	871.646	936.265	887.919	6.7079	892.934	934.904	842	-72.6351	6.7079	1025.63	1044.01	997.623	13.1667	43.095	6.7079	871.949	942.772	852.729	13.1667	43.095
6.7299	877.714	928.938	877.714	6.7299	861.159	933.794	832.371	-3.9908	6.7299	987.655	1038.45	987.655	13.1237	43.095	6.7299	881.59	946.075	846.273	13.1237	43.095
6.7519	857.612	925.827	871.245	6.7519	929.915	933.906	822.743	-45.7594	6.7519	954.931	1037.62	981.764	13.0809	43.095	6.7519	870.351	951.035	839.816	13.0809	43.095
6.7739	857.003	923.31	864.776	6.7739	889.721	935.481	813.114	-26.9449	6.7739	1017.92	1037.58	975.872	13.0385	43.095	6.7739	883.769	958.047	833.36	13.0385	43.095
6.7959	817.161	921.537	858.307	6.7959	911.881	938.826	803.486	18.38	6.7959	945.309	1038.5	969.98	12.9964	43.095	6.7959	853.121	967.624	826.903	12.9964	43.095
6.8179	846.309	920.712	851.838	6.8179	962.712	944.332	793.857	-25.4711	6.8179	975.822	1040.6	964.088	12.9545	43.095	6.8179	905.506	980.451	820.447	12.9545	43.095
6.8399	883.935	921.114	845.369	6.8399	927.031	952.502	784.229	12.2323	6.8399	954.515	1044.16	958.197	12.9129	43.095	6.8399	968.943	997.462	813.99	12.9129	43.095
6.8619	831.062	923.135	838.9	6.8619	976.224	963.992	774.6	-28.2348	6.8619	1028	1049.55	952.305	12.8715	43.095	6.8619	967.95	1019.98	807.534	12.8715	43.095
6.8839	805.956	927.346	832.431	6.8839	951.437	979.672	764.971	-79.971	6.8839	1027.91	1057.29	946.413	12.8304	43.095	6.8839	1027.21	1050.03	801.077	12.8304	43.095
6.9059	872.254	934.599	825.962	6.9059	920.741	1000.71	755.343	-55.8689	6.9059	1024.63	1068.06	940.522	12.7896	43.095	6.9059	1056.2	1091.14	794.621	12.7896	43.095
6.9279	929.518	946.234	819.494	6.9279	972.844	1028.71	745.714	-0.265	6.9279	1007.32	1082.89	934.63	12.749	43.095	6.9279	1119.31	1150.24	788.164	12.749	43.095
6.9499	981.9	964.481	813.025	6.9499	1065.66	1065.92	736.086	-26.729	6.9499	1082.68	1103.44	928.738	12.7087	43.095	6.9499	1275.06	1241.87	781.708	12.7087	43.095
6.9719	1056.63	993.373	806.556	6.9719	1088.87	1115.6	726.457	68.279	6.9719	1127.57	1132.81	922.846	12.6687	43.095	6.9719	1492.92	1395.04	775.251	12.6687	43.095
6.9939	1258.43	1040.97	800.087	6.9939	1251.14	1182.86	716.829	76.481	6.9939	1170.29	1177.31	916.955	12.6289	43.095	6.9939	1781.34	1661.16	768.795	12.6289	43.095
7.0159	1404.83	1124.96	793.618	7.0159	1353.24	1276.76	707.2	161.593	7.0159	1259.44	1249.77	911.063	12.5893	43.095	7.0159	2179.25	2115.3	762.338	12.5893	43.095
7.0379	1756.03	1284.82	787.149	7.0379	1577.49	1415.9	697.571	244.562	7.0379	1421.79	1374.19	905.171	12.55	43.095	7.0379	2828.07	2839.5	755.882	12.55	43.095
7.0599	2121.53	1599.8	780.68	7.0599	1885.2	1640.64	687.943	328.393	7.0599	1594.19	1589.08	899.28	12.5109	43.095	7.0599	3571.43	3880.67	749.425	12.5109	43.095
7.0819	2796.46	2192.07	774.211	7.0819	2361.3	2032.9	678.314	269.519	7.0819	1992.49	1943.81	893.388	12.4721	43.095	7.0819	4657.67	5184.98	742.969	12.4721	43.095
7.1039	3360.65	3164.88	767.742	7.1039	3001.54	2732.02	668.686	157.336	7.1039	2482.37	2481.98	887.496	12.4336	43.095	7.1039	5857.69	6509.89	736.512	12.4336	43.095
7.1259	4235.83	4450.13	761.273	7.1259	4073.79	3916.45	659.057	-479.382	7.1259	3044.37	3210.35	881.605	12.3952	43.095	7.1259	7190.42	7366.6	730.056	12.3952	43.095
7.1479	5303.41	5680.35	754.804	7.1479	5238.41	5717.8	649.429	-1312.78	7.1479	3730.76	4055.28	875.713	12.3571	43.095	7.1479	8065.04	7276.52	723.599	12.3571	43.095
7.1699	6243.24	6309.92	748.335	7.1699	6733.79	8046.57	639.8	-1940.86	7.1699	4592.91	4809.29	869.821	12.3193	43.095	7.1699	7620.51	6297.23	717.143	12.3193	43.095
7.1919	6692.06	5995.3	741.866	7.1919	8355.4	10296.3	630.171	-1757.24	7.1919	5273.93	5144.32	863.929	12.2816	43.095	7.1919	5840.35	4940.79	710.686	12.2816	43.095
7.2139	6135.04	4897.2	735.397	7.2139	9471.54	11228.8	620.543	-412.05	7.2139	5510.39	4863.08	858.038	12.2442	43.095	7.2139	3815.2	3656.46	704.23	12.2442	43.095
7.2359	4410.38	3546.85	728.928	7.2359	9717.67	10129.7	610.914	58.54	7.2359	4782.69	4130.8	852.146	12.207	43.095	7.2359	2381.38	2651.73	697.773	12.207	43.095
7.2579	2842.69	2417.46	722.46	7.2579	7892.47	7833.93	601.286	34.675	7.2579	3585.65	3273.24	846.254	12.1701	43.095	7.2579	1597.81	1960.53	691.317	12.1701	43.095
7.2799	1819.85	1679.46	715.991	7.2799	5554.52	5519.85	591.657	76.825	7.2799	2492.68	2514.29	840.362	12.1334	43.095	7.2799	1137.04	1527.27	684.86	12.1334	43.095
7.3019	1176.44	1267.56	709.522	7.3019	3821.9	3745.08	582.029	121.575	7.3019	1776.7	1941.18	834.471	12.0968	43.095	7.3019	926.619	1269.24	678.404	12.0968	43.095
7.3239	901.014	1051.64	702.841	7.3239	2701.3	2579.72	572.4	61.831	7.3239	1339.84	1554.55	828.579	12.0605	43.095	7.3239	841.961	1114.76	671.947	12.0605	43.095
7.3459	817.877	934.548	696.161	7.3459	1948.08	1886.25	562.771	-101.097	7.3459	1090.53	1313.51	822.687	12.0245	43.095	7.3459	791.969	1016.31	665.49	12.0245	43.095
7.3679	759.439	864.367	689.481	7.3679	1387.16	1488.25	553.143	-172.907	7.3679	941.192	1168.41	816.796	11.9886	43.095	7.3679	751.293	947.561	659.034	11.9886	43.095
7.3899	740.056	817.46	682.801	7.3899	1078.06	1250.96	543.514	-116.281	7.3899	920.136	1079.2	810.904	11.953	43.095	7.3899	755.41	895.481	652.577	11.953	43.095
7.4119	746.912	783.285	676.121	7.4119	979.697	1095.98	533.886	-70.5669	7.4119	916.165	1020.25	805.012	11.9176	43.095	7.4119	712.06	853.806	646.121	11.9176	43.095
7.4339	747.713	756.783	669.44	7.4339	914.209	984.776	524.257	-40.619	7.4339	876.324	977.622	799.12	11.8823	43.095	7.4339	700.049	819.302	639.664	11.8823	43.095
7.4559	715.389	735.258	662.76	7.4559	858.925	899.544	514.629	88.0906	7.4559	853.464	944.392	793.229	11.8473	43.095	7.4559	664.088	790.076	633.208	11.8473	43.095
7.4779	712.146	717.134	656.08	7.4779	835.602	747.511	421	72.7676	7.4779	801.495	917.178	787.337	11.8125	43.095	7.4779	657.872	764.875	626.751	11.8125	43.095
7.4999	651.543	701.427	649.4	7.4999	772.708	699.94	419.6	92.5561	7.4999	824.818	894.186	781.445	11.7779	43.095	7.4999	646.655	742.808	620.295	11.7779	43.095
7.5219	645.073	687.49	642.72	7.5219	753.967	661.411	418.2	98.8334	7.5219	794.817	874.335	775.553	11.7435	43.095	7.5219	621.973	723.221	613.838	11.7435	43.095
7.5439	685.964	674.885	636.039	7.5439	728.56	629.727	416.8	132.141	7.5439	780.502	856.897	769.662	11.7093	43.095	7.5439	608.242	705.618	607.382	11.7093	43.095
7.5659	666.605	663.301	629.359	7.5659	735.459	603.317	415.4	134.6	7.5659	756.815	841.35	763.77	11.6753	43.095	7.5659	611.279	689.624	600.925	11.6753	43.095
7.5879	622.679	652.514	622.679	7.5879	715.635	581.035	414	102.931	7.5879	748.48	827.307	757.878	11.6415	43.095	7.5879	608.621	674.944	594.469	11.6415	43.095
7.6099	608.85	645.478	619.118	7.6099	664.956	562.025	412.6	140.611	7.6099	729.605	814.473	751.987	11.6079	43.095	7.6099	608.406	661.349	588.012	11.6079	43.095
7.6319	606.377	638.951	615.557	7.6319	686.254	545.643	411.2	151.713	7.6319	738.613	802.623	746.095	11.5745	43.095	7.6319	588.619	648.659	581.556	11.5745	43.095
7.6539	604.203	632.837	611.996	7.6539	683.106	531.393	409.8	141.11	7.6539	740.203	791.58	740.203	11.5413	43.095	7.6539	575.099	636.726	575.099	11.5413	43.095
7.6759	612.182	627.063	608.435	7.6759	660.002	518.892	408.4	167.65	7.6759	726.258	782.781	735.887	11.5083	43.095	7.6759	613.49	625.83	569.038	11.5083	43.095
7.6979	615.012	621.571	604.874	7.6979	675.487	507.837	407	164.863	7.6979	724.494	774.54	731.571	11.4754	43.095	7.6979	605.53	615.478	562.977	11.4754	43.095
7.7199	606.537	616.316	601.313	7.7199	662.853	497.99	405.6	130.599	7.7199	711.507	766.77	727.254	11.4428	43.095	7.7199	584.679	556.916	556.916	11.4428	43.095
7.7419	585.466	611.26	597.752	7.7419	619.755	489.156	404.2	238.14	7.7419	725.593	759.398	722.938	11.4103	43.095	7.7419	589.381	550.855	550.855	11.4103	43.095
7.7639	547.301	606.374	594.191	7.7639	640.94	402.8	402.8	238.216	7.7639	738.229	718.622	718.622	11.378	43.095	7.7639	559.646	544.794	544.794	11.378	43.095
7.7859	548.999	601.633	590.63	7.7859	639.616	401.4	401.4	204.027	7.7859	714.305	714.305	714.305	11.3459	43.095	7.7859	538.733	538.733	538.733	11.3459	43.095
7.8079	561.88	597.017	587.069	7.8079	604.027	400	400	240.823	7.8079	714.173	710.786	710.786	11.314	43.095	7.8079	544.928	535.617	535.617	11.314	43.095
7.8299	592.531	592.509	583.508	7.8299	639.423	398.6	398.6	235.156	7.8299	739.639	707.267	707.267	11.2822	43.095	7.8299	553.161	532.5	532.5	11.2822	43.095
7.8519	582.04	588.434	579.947	7.8519	632.356	397.2	397.2	188.278	7.8519	756.759	703.748	703.748	11.2507	43.095	7.8519	538.264	529.383	529.383	11.2507	43.095
7.8739	582.513	584.823	576.386	7.8739	584.078	395.8	395.8	206.719	7.8739	726.317	700.229	700.229	11.2193	43.095	7.8739	556.09	526.266	526.266	11.2193	43.095
7.8959	583.139	581.044	572.589	7.8959	601.119	394.4	394.4	188.154	7.8959	690.969	696.71	696.71	11.1881	43.095	7.8959	564.189	523.15	523.15	11.1881	43.095
7.9179	552.45	577.266	568.793	7.9179	581.154	393	393	204.119	7.9179	693.191	693.191	693.191	11.157	43.095	7.9179	537.94	520.033	520.033	11.157	43.095
7.9399	548.253	573.489	564.996	7.9399	595.719	391.6	391.6	197.393	7.9399	687.943	690.784	690.784	11.1262	43.095	7.9399	535.888	516.916	516.916	11.1262	43.095
7.9619	558.178	569.712	561.199	7.9619	587.593	390.2	390.2	179.565	7.9619	681.002	688.377	688.377	11.0955	43.095	7.9619	528.062	513.8	513.8	11.0955	43.095
7.9839	557.046	565.936	557.403	7.9839	568.365	388.8	388.8	209.81	7.9839	677.047	685.971	685.971	11.065	43.095	7.9839	523.639	510.683	510.683	11.065	43.095
8.0059	526.112	562.16	553.606	8.0059	597.21	387.4	387.4	175.408	8.0059	734.085	683.564	683.564	11.0346	43.095	8.0059	520.961	507.566	507.566	11.0346	43.095
8.0279	563.988	558.385	549.809	8.0279	561.408	386	386	165.225	8.0279	711.044	681.158	681.158	11.0044	43.095	8.0279	504.652	504.45	504.45	11.0044	43.095
8.0499	535.082	554.611	546.013	8.0499	549.825	384.6	384.6	135.682	8.0499	700.214	678.751	678.751	10.9744	43.095	8.0499	535.583	501.333	501.333	10.9744	43.095
8.0719	553.104	550.837	542.216	8.0719	518.882	383.2	383.2	188.499	8.0719	724.438	676.344	676.344	10.9445	43.095	8.0719	522.967	498.216	498.216	10.9445	43.095
8.0939	533.952	547.065	538.419	8.0939	570.299	381.8	381.8	184.094	8.0939	706.04	673.937	673.937	10.9148	43.095	8.0939	527.568	495.099	495.099	10.9148	43.095
8.1159	529.543	543.293	534.623	8.1159	564.494	380.4	380.4	186.66	8.1159	693.818	671.53	671.53	10.8853	43.095	8.1159	512.022	491.983	491.983	10.8853	43.095
8.1379	519.574	539.521	530.826	8.1379	565.66	379	379	229.512	8.1379	699.695	669.123	669.123	10.8559	43.095	8.1379	515.171	488.866	488.866	10.8559	43.095
8.1599	552.113	535.751	527.029	8.1599	607.112	377.6	377.6	232.807	8.1599	673.198	666.716	666.716	10.8267	43.095	8.1599	512.929	485.749	485.749	10.8267	43.095
8.1819	555.545	531.982	523.233	8.1819	609.007	376.2	376.2	192.861	8.1819	693.274	664.308	664.308	10.7976	43.095	8.1819	539.5	482.633	482.633	10.7976	43.095
8.2039	529.524	528.213	519.436	8.2039	567.661	374.8	374.8	189.176	8.2039	695.729	661.901	661.901	10.7687	43.095	8.2039	519.049	479.516	479.516	10.7687	43.095
8.2259	543.67	524.446	515.64	8.2259	562.576	373.4	373.4	146.81	8.2259	663.032	659.493	659.493	10.74	43.095	8.2259	503.862	476.399	476.399	10.74	43.095
8.2479	506.23	520.679	511.843	8.2479	518.81	372	372	196.388	8.2479	673.544	657.085	657.085	10.7114	43.095	8.2479	468.106	473.283	473.283	10.7114	43.095
8.2699	496.012	516.914	508.046	8.2699	566.988	370.6	370.6	174.209	8.2699	632.967	654.678	654.678	10.6829	43.095	8.2699	481.308	470.166	470.166	10.6829	43.095
8.2919	479.363	513.149	504.25	8.2919	543.409	369.2	369.2	175.783	8.2919	665.388	652.27	652.27	10.6546	43.095	8.2919	494.305	467.049	467.049	10.6546	43.095
8.3139	518.173	509.386	500.453	8.3139	543.583	367.8	367.8	182.038	8.3139	662.177	649.862	649.862	10.6265	43.095	8.3139	463.932	463.932	463.932	10.6265	43.095
8.3359	560.252	505.624	496.656	8.3359	548.438	366.4	366.4	164.889	8.3359	683.128	647.454	647.454	10.5985	43.095	8.3359	526.488	462.327	462.327	10.5985	43.095
8.3579	500.004	501.863	492.86	8.3579	529.889	365	365	171.338	8.3579	647.917	645.045	645.045	10.5707	43.095	8.3579	455.508	460.723	460.723	10.5707	43.095
8.3799	484.729	498.104	489.063	8.3799	534.938	363.6	363.6	152.362	8.3799	671.074	642.637	642.637	10.5429	43.095	8.3799	484.397	459.118	459.118	10.5429	43.095
8.4019	493.812	494.346	485.266	8.4019	514.562	362.2	362.2	114.082	8.4019	668.738	640.228	640.228	10.5154	43.095	8.4019	506.062	457.513	457.513	10.5154	43.095
8.4239	485.94	490.59	481.47	8.4239	474.882	360.8	360.8	125.373	8.4239	627.258	637.82	637.82	10.488	43.095	8.4239	503.465	455.908	455.908	10.488	43.095
8.4459	477.673	486.835	477.673	8.4459	484.773	359.4	359.4	162.389	8.4459	682.647	635.411	635.411	10.4607	43.095	8.4459	469.069	454.303	454.303	10.4607	43.095
8.4679	483.499	485.248	476.043	8.4679	520.389	358	358	159.819	8.4679	658.237	633.002	633.002	10.4336	43.095	8.4679	442.749	452.699	452.699	10.4336	43.095
8.4899	493.432	483.664	474.413	8.4899	516.419	356.6	356.6	147.431	8.4899	638.119	630.593	630.593	10.4066	43.095	8.4899	482.459	451.094	451.094	10.4066	43.095
8.5119	556.973	482.081	472.783	8.5119	502.631	355.2	355.2	122.115	8.5119	692.336	628.183	628.183	10.3797	43.095	8.5119	486.899	449.489	449.489	10.3797	43.095
8.5339	516.518	480.5	471.153	8.5339	475.915	353.8	353.8	144.126	8.5339	657.321	625.774	625.774	10.353	43.095	8.5339	489.912	447.884	447.884	10.353	43.095
8.5559	488.561	478.92	469.522	8.5559	496.526	352.4	352.4	180.68	8.5559	588.447	623.365	623.365	10.3265	43.095	8.5559	510.547	446.279	446.279	10.3265	43.095
8.5779	487.991	477.344	467.892	8.5779	531.68	351	351	157.631	8.5779	665.288	620.955	620.955	10.3	43.095	8.5779	494.141	444.674	444.674	10.3	43.095
8.5999	474.008	475.769	466.262	8.5999	507.231	349.6	349.6	227.744	8.5999	620.006	618.545	618.545	10.2737	43.095	8.5999	463.957	443.069	443.069	10.2737	43.095
8.6219	479.028	474.197	464.632	8.6219	575.944	348.2	348.2	160.846	8.6219	625.11	616.135	616.135	10.2476	43.095	8.6219	454.295	441.465	441.465	10.2476	43.095
8.6439	480.103	472.627	463.002	8.6439	507.646	346.8	346.8	117.023	8.6439	631.297	613.724	613.724	10.2215	43.095	8.6439	472.271	439.86	439.86	10.2215	43.095
8.6659	485.545	471.06	461.372	8.6659	462.423	345.4	345.4	152.201	8.6659	643.509	611.314	611.314	10.1956	43.095	8.6659	480.157	438.255	438.255	10.1956	43.095
8.6879	521.201	469.496	459.742	8.6879	496.201	344	344	159.467	8.6879	676.304	608.904	608.904	10.1699	43.095	8.6879	436.991	436.65	436.65	10.1699	43.095
8.7099	503.552	467.935	458.112	8.7099	502.067	342.6	342.6	186.876	8.7099	632.724	606.494	606.494	10.1442	43.095	8.7099	456.094	435.045	435.045	10.1442	43.095
8.7319	456.482	466.377	456.482	8.7319	528.077	341.2	341.2	137.165	8.7319	694.842	604.082	604.082	10.1187	43.095	8.7319	468.075	433.44	433.44	10.1187	43.095
8.7539	486.17	465.716	455.745	8.7539	476.965	339.8	339.8	103.922	8.7539	622.42	601.671	601.671	10.0933	43.095	8.7539	420.903	431.836	431.836	10.0933	43.095
8.7759	487.198	469.071	455.008	8.7759	442.322	338.4	338.4	243.052	8.7759	633.454	599.26	599.26	10.0681	43.095	8.7759	423.573	430.231	430.231	10.0681	43.095
8.7979	478.28	468.42	454.272	8.7979	496.052	253	253	227.075	8.7979	606.437	596.849	596.849	10.0429	43.095	8.7979	456.588	428.626	428.626	10.0429	43.095
8.8199	466.655	467.774	453.535	8.8199	483.034	255.959	255.959	239.181	8.8199	636.593	594.438	594.438	10.018	43.095	8.8199	465.473	427.021	427.021	10.018	43.095
8.8419	481.457	467.132	452.798	8.8419	498.1	258.918	258.918	239.038	8.8419	600.304	592.026	592.026	9.99307	43.095	8.8419	446.676	425.416	425.416	9.99307	43.095
8.8639	501.18	466.495	452.061	8.8639	500.916	261.878	261.878	219.378	8.8639	568.31	589.614	589.614	9.96832	43.095	8.8639	480.029	423.811	423.811	9.96832	43.095
8.8859	483.504	465.863	451.325	8.8859	484.215	264.837	264.837	242.403	8.8859	592.891	587.202	587.202	9.94369	43.095	8.8859	460.85	422.206	422.206	9.94369	43.095
8.9079	449.204	465.236	450.588	8.9079	510.199	267.796	267.796	209.44	8.9079	628.605	584.79	584.79	9.91918	43.095	8.9079	421.8	420.601	420.601	9.91918	43.095
8.9299	472.58	464.615	449.851	8.9299	480.195	270.755	270.755	189.475	8.9299	648.443	582.378	582.378	9.89479	43.095	8.9299	430.879	418.997	418.997	9.89479	43.095
8.9519	485.19	464.001	449.114	8.9519	463.189	273.714	273.714	176.896	8.9519	622.189	579.966	579.966	9.87052	43.095	8.9519	415.394	417.392	417.392	9.87052	43.095
8.9739	472.313	463.394	448.378	8.9739	453.57	276.673	276.673	210.931	8.9739	630.591	577.554	577.554	9.84637	43.095	8.9739	428.622	415.787	415.787	9.84637	43.095
8.9959	463.969	462.794	447.641	8.9959	490.564	279.633	279.633	203.21	8.9959	632.134	575.141	575.141	9.82234	43.095	8.9959	440.868	414.182	414.182	9.82234	43.095
9.0179	463.152	462.202	446.904	9.0179	485.802	282.592	282.592	172.446	9.0179	630.903	572.728	572.728	9.79843	43.095	9.0179	436.992	412.577	412.577	9.79843	43.095
9.0399	483.511	461.618	446.167	9.0399	457.997	285.551	285.551	178.989	9.0399	589.273	570.315	570.315	9.77463	43.095	9.0399	436.014	410.972	410.972	9.77463	43.095
9.0619	480.022	461.044	445.431	9.0619	467.499	288.51	288.51	152.874	9.0619	585.174	567.902	567.902	9.75095	43.095	9.0619	440.577	409.368	409.368	9.75095	43.095
9.0839	470.667	460.48	444.694	9.0839	444.343	291.469	291.469	147.018	9.0839	606.053	565.49	565.49	9.72739	43.095	9.0839	442.567	407.763	407.763	9.72739	43.095
9.1059	477.268	459.926	443.957	9.1059	441.446	294.429	294.429	194.466	9.1059	616.826	563.077	563.077	9.70393	43.095	9.1059	406.158	406.158	406.158	9.70393	43.095
9.1279	474.331	459.385	443.221	9.1279	491.854	297.388	297.388	197.412	9.1279	581.602	560.663	560.663	9.6806	43.095	9.1279	438.322	405.371	405.371	9.6806	43.095
9.1499	482.991	458.856	442.484	9.1499	497.759	300.347	300.347	163.61	9.1499	586.579	558.25	558.25	9.65737	43.095	9.1499	427.497	404.583	404.583	9.65737	43.095
9.1719	448.483	458.342	441.747	9.1719	466.916	303.306	303.306	160.847	9.1719	616.449	555.836	555.836	9.63425	43.095	9.1719	421.041	403.796	403.796	9.63425	43.095
9.1939	454.982	457.843	441.01	9.1939	467.112	306.265	306.265	172.997	9.1939	624.986	553.423	553.423	9.61125	43.095	9.1939	413.111	403.009	403.009	9.61125	43.095
9.2159	450.553	457.36	440.274	9.2159	482.221	309.224	309.224	149.943	9.2159	612.208	551.009	551.009	9.58835	43.095	9.2159	442.821	402.222	402.222	9.58835	43.095
9.2379	466.41	456.896	439.537	9.2379	462.127	312.184	312.184	164.916	9.2379	595.858	548.596	548.596	9.56557	43.095	9.2379	428.893	401.435	401.435	9.56557	43.095
9.2599	459.243	456.453	438.8	9.2599	480.059	315.143	315.143	158.807	9.2599	584.921	546.181	546.181	9.54289	43.095	9.2599	427.296	400.638	400.638	9.54289	43.095
9.2819	429.454	456.032	438.063	9.2819	476.909	318.102	318.102	166.223	9.2819	589.224	543.767	543.767	9.52032	43.095	9.2819	431.074	399.841	399.841	9.52032	43.095
9.3039	437.327	455.635	437.327	9.3039	487.284	321.061	321.061	147.926	9.3039	596.614	541.353	541.353	9.49786	43.095	9.3039	422.326	399.045	399.045	9.49786	43.095
9.3259	453.401	455.772	437.095	9.3259	471.946	324.02	324.02	135.291	9.3259	611.9	538.939	538.939	9.4755	43.095	9.3259	412.223	398.248	398.248	9.4755	43.095
9.3479	442.635	455.939	436.864	9.3479	462.27	326.98	326.98	110.478	9.3479	585.914	536.525	536.525	9.45325	43.095	9.3479	383.015	397.451	397.451	9.45325	43.095
9.3699	439.567	456.14	436.632	9.3699	440.416	329.939	329.939	93.7885	9.3699	567.104	534.111	534.111	9.43111	43.095	9.3699	415.674	396.655	396.655	9.43111	43.095
9.3919	484.106	456.38	436.401	9.3919	426.686	332.898	332.898	99.1752	9.3919	543.162	531.697	531.697	9.40906	43.095	9.3919	427.512	395.844	395.844	9.40906	43.095
9.4139	486.916	456.662	436.17	9.4139	435.032	335.857	335.857	119.113	9.4139	571.194	529.282	529.282	9.38712	43.095	9.4139	405.16	395.034	395.034	9.38712	43.095
9.4359	423.586	456.992	435.938	9.4359	457.929	338.816	338.816	128.477	9.4359	594.105	526.868	526.868	9.36529	43.095	9.4359	406.286	394.224	394.224	9.36529	43.095
9.4579	426.875	457.377	435.707	9.4579	470.253	341.776	341.776	111.326	9.4579	586.531	524.454	524.454	9.34355	43.095	9.4579	404.217	393.414	393.414	9.34355	43.095
9.4799	460.001	457.824	435.476	9.4799	456.06	344.735	344.735	96.2436	9.4799	564.553	522.039	522.039	9.32192	43.095	9.4799	412.35	392.603	392.603	9.32192	43.095
9.5019	424.509	458.341	435.244	9.5019	443.938	347.694	347.694	74.3079	9.5019	544.822	519.625	519.625	9.30038	43.095	9.5019	424.474	391.793	391.793	9.30038	43.095
9.5239	405.024	458.939	435.013	9.5239	424.961	350.653	350.653	64.25	9.5239	555.375	517.21	517.21	9.27895	43.095	9.5239	429.787	390.966	390.966	9.27895	43.095
9.5459	435.566	459.629	434.781	9.5459	417.862	353.612	353.612	75.1287	9.5459	569.567	514.796	514.796	9.25761	43.095	9.5459	418.924	430.077	390.138	9.25761	43.095
9.5679	436.297	460.427	434.55	9.5679	431.7	356.571	356.571	56.0873	9.5679	549.928	512.381	512.381	9.23638	43.095	9.5679	420.409	432.455	389.311	9.23638	43.095
9.5899	437.905	461.35	434.319	9.5899	415.618	359.531	359.531	73.2013	9.5899	551.79	509.966	509.966	9.21524	43.095	9.5899	426.087	435.233	388.483	9.21524	43.095
9.6119	445.598	462.194	433.863	9.6119	435.691	362.49	362.49	65.2568	9.6119	536.416	507.552	507.552	9.19419	43.095	9.6119	420.717	438.479	387.656	9.19419	43.095
9.6339	459.844	463.211	433.406	9.6339	430.706	365.449	365.449	58.3721	9.6339	531.518	512.174	505.137	9.17325	43.095	9.6339	436.52	442.279	386.828	9.17325	43.095
9.6559	476.166	464.431	432.95	9.6559	426.78	368.408	368.408	40.7486	9.6559	538.453	510.33	502.723	9.1524	43.095	9.6559	455.319	446.715	385.98	9.1524	43.095
9.6779	456.58	465.896	432.494	9.6779	431.301	390.552	371.367	34.2028	9.6779	527.51	508.557	500.308	9.13164	43.095	9.6779	451.906	451.938	385.132	9.13164	43.095
9.6999	471.654	467.656	432.038	9.6999	429.318	395.115	374.327	44.7297	9.6999	544.237	506.868	497.894	9.11098	43.095	9.6999	450.935	458.11	384.284	9.11098	43.095
9.7219	477.407	469.775	431.582	9.7219	444.617	399.887	377.286	46.4434	9.7219	547.929	505.279	495.479	9.09041	43.095	9.7219	471.66	465.437	383.436	9.09041	43.095
9.7439	462.281	472.336	431.126	9.7439	451.349	404.906	380.245	47.3429	9.7439	531.709	503.808	493.064	9.06993	43.095	9.7439	467.855	474.185	382.588	9.06993	43.095
9.7659	467.835	475.45	430.67	9.7659	457.56	410.217	383.204	41.1081	9.7659	490.65	502.479	490.65	9.04955	43.095	9.7659	469.18	484.698	381.74	9.04955	43.095
9.7879	478.328	479.261	430.214	9.7879	456.988	415.88	386.163	23.5312	9.7879	502.013	503.151	490.064	9.02926	43.095	9.7879	491.337	497.409	380.869	9.02926	43.095
9.8099	475.576	483.969	429.757	9.8099	445.499	421.968	389.122	26.946	9.8099	551.666	504.031	489.478	9.00906	43.095	9.8099	476.911	512.949	379.998	9.00906	43.095
9.8319	511.037	489.85	429.301	9.8319	455.518	428.572	392.082	19.8416	9.8319	527.177	505.17	488.893	8.98895	43.095	9.8319	530.323	532.162	379.127	8.98895	43.095
9.8539	528.694	497.299	428.845	9.8539	455.655	435.814	395.041	19.1922	9.8539	507.582	506.63	488.307	8.96893	43.095	9.8539	547.725	556.283	378.256	8.96893	43.095
9.8759	535.46	506.9	428.389	9.8759	463.04	443.848	398	20.1702	9.8759	547.843	508.495	487.721	8.949	43.095	9.8759	568.802	587.302	377.385	8.949	43.095
9.8979	559.848	519.326	427.708	9.8979	472.091	451.921	400	17.1872	9.8979	542.131	510.878	487.136	8.92916	43.095	9.8979	602.304	628.899	376.514	8.92916	43.095
9.9199	562.828	536.258	427.026	9.9199	478.457	461.27	402	10.7312	9.9199	546.609	513.939	486.55	8.90941	43.095	9.9199	636.948	688.568	375.619	8.90941	43.095
9.9419	592.624	560.232	426.345	9.9419	483.004	472.273	404	-19.8156	9.9419	538.939	517.92	485.964	8.88974	43.095	9.9419	732.605	781.841	374.723	8.88974	43.095
9.9639	704.827	596.113	425.664	9.9639	465.64	485.456	406	0.4085	9.9639	553.386	523.236	485.379	8.87016	43.095	9.9639	894.983	938.18	373.827	8.87016	43.095
9.9859	809.097	654.232	424.982	9.9859	501.991	501.583	408	-16.528	9.9859	539.545	530.684	484.793	8.85067	43.095	9.9859	1144.43	1205.66	372.931	8.85067	43.095
10.0079	951.652	757.708	424.301	10.0079	505.3	521.828	410	-2.6721	10.0079	542.681	541.899	484.207	8.83126	43.095	10.0079	1521.58	1646.91	372.036	8.83126	43.095
10.0299	1265.66	955.532	423.62	10.0299	545.538	548.21	412	50.2969	10.0299	532.978	560.124	483.622	8.81194	43.095	10.0299	2066.6	2318.15	371.14	8.81194	43.095
10.0519	1673.05	1333.15	422.938	10.0519	635.01	584.713	414	38.0913	10.0519	583.756	591.108	483.036	8.7927	43.095	10.0519	2782.79	3228.89	370.219	8.7927	43.095
10.0739	2231.33	1989.35	422.257	10.0739	677.825	639.734	416	73.6864	10.0739	662.172	643.434	482.45	8.77355	43.095	10.0739	3737.11	4283.47	369.297	8.77355	43.095
10.0959	2909.35	2943.29	421.575	10.0959	803.836	730.15	418	136.188	10.0959	708.717	727.057	481.864	8.75448	43.095	10.0959	4879.75	5211.55	368.375	8.75448	43.095
10.1179	3764.33	4008.67	420.894	10.1179	1021.17	884.985	420	101.248	10.1179	782.29	849.052	481.279	8.73549	43.095	10.1179	5806.97	5605.7	367.454	8.73549	43.095
10.1399	4600.53	4789.52	420.213	10.1399	1244.16	1142.91	422	-29.351	10.1399	861.363	1006.64	480.693	8.71659	43.095	10.1399	6150.98	5250.46	366.532	8.71659	43.095
10.1619	5203.4	4907.21	419.531	10.1619	1507.02	1536.37	424	-147.184	10.1619	1019.17	1177.59	480.107	8.69777	43.095	10.1619	5135.33	4352.75	365.611	8.69777	43.095
10.1839	4904.44	4297.32	418.85	10.1839	1908.73	2055.91	426	-171.948	10.1839	1157.3	1311.13	479.521	8.67903	43.095	10.1839	3652.74	3302.2	364.663	8.67903	43.095
10.2059	3819.43	3268.93	418.169	10.2059	2410.71	2582.66	428	-151.886	10.2059	1329.6	1344.89	478.936	8.66037	43.095	10.2059	2251.91	2377.27	363.715	8.66037	43.095
10.2279	2405.9	2246.73	417.487	10.2279	2697.53	2849.41	430	112.816	10.2279	1243.87	1261.25	478.35	8.64179	43.095	10.2279	1324.49	1686.3	362.767	8.64179	43.095
10.2499	1486.23	1489.61	416.806	10.2499	2786.57	2673.75	432	275.257	10.2499	1083.16	1104.45	477.764	8.62329	43.095	10.2499	867.767	1226.64	361.82	8.62329	43.095
10.2719	922.304	1030.48	416.125	10.2719	2468.6	2193.35	434	120.421	10.2719	909.763	934.601	477.178	8.60487	43.095	10.2719	630.753	944.903	360.872	8.60487	43.095
10.2939	662.918	783.533	415.443	10.2939	1786.8	1666.38	436	-45.133	10.2939	704.263	789.731	476.593	8.58653	43.095	10.2939	567.596	778.731	359.924	8.58653	43.095
10.3159	568.245	654.773	414.762	10.3159	1199.71	1244.84	438	-35.3996	10.3159	613.168	682.95	476.007	8.56827	43.095	10.3159	514.959	678.998	358.95	8.56827	43.095
10.3379	525.062	584.044	414.08	10.3379	924.674	960.074	440	-128.441	10.3379	551.549	612.119	475.421	8.55008	43.095	10.3379	538.348	614.979	357.977	8.55008	43.095
10.3599	541.751	541.313	413.399	10.3599	658.476	786.917	442	-104.804	10.3599	519.402	568.405	474.835	8.53198	43.095	10.3599	460.053	570.183	357.003	8.53198	43.095
10.3819	483.071	513.035	412.718	10.3819	582.087	686.891	444	-148.775	10.3819	531.001	542.191	474.25	8.51394	43.095	10.3819	486.985	536.521	356.03	8.51394	43.095
10.4039	489.036	493.008	412.036	10.4039	479.664	628.439	446	-140.876	10.4039	501.104	526.071	473.664	8.49599	43.095	10.4039	453.15	510.031	355.056	8.49599	43.095
10.4259	493.225	478.123	411.355	10.4259	451.129	592.006	448	-108.213	10.4259	510.423	515.431	473.078	8.47811	43.095	10.4259	467.224	488.598	354.083	8.47811	43.095
10.4479	500.627	466.655	410.674	10.4479	455.812	564.025	446.604	-91.7163	10.4479	485.848	507.782	472.492	8.46031	43.095	10.4479	474.449	470.906	353.084	8.46031	43.095
10.4699	462.855	457.341	409.767	10.4699	451.301	543.017	445.207	-70.2957	10.4699	485.241	501.891	471.906	8.44258	43.095	10.4699	433.011	456.109	352.086	8.44258	43.095
10.4919	442.41	449.743	408.86	10.4919	456.266	526.562	443.811	-69.5348	10.4919	545.846	497.143	471.321	8.42493	43.095	10.4919	431.783	443.577	351.087	8.42493	43.095
10.5139	478.047	443.418	407.954	10.5139	443.774	513.309	442.415	-76.8828	10.5139	497.668	493.206	470.735	8.40735	43.095	10.5139	412.574	432.846	350.089	8.40735	43.095
10.5359	451.035	438.058	407.047	10.5359	425.526	502.408	441.019	-92.8284	10.5359	505.565	489.876	470.149	8.38984	43.095	10.5359	406.142	423.562	349.091	8.38984	43.095
10.5579	429.7	433.446	406.141	10.5579	400.452	493.281	439.623	-76.767	10.5579	501.672	487.015	469.563	8.37241	43.095	10.5579	394.267	415.454	348.092	8.37241	43.095
10.5799	425.585	429.423	405.234	10.5799	408.748	485.515	438.226	-106.6	10.5799	507.903	484.522	468.978	8.35505	43.095	10.5799	370.544	408.288	347.071	8.35505	43.095
10.6019	416.431	425.869	404.327	10.6019	372.211	478.81	436.83	-58.0836	10.6019	506.259	482.323	468.392	8.33776	43.095	10.6019	379.701	401.92	346.049	8.33776	43.095
10.6239	431.863	422.695	403.421	10.6239	414.863	472.946	435.434	-71.1577	10.6239	496.315	480.36	467.806	8.32054	43.095	10.6239	364.734	396.22	345.028	8.32054	43.095
10.6459	417.406	419.832	402.514	10.6459	396.597	467.755	434.038	-88.2876	10.6459	474.196	478.591	467.22	8.3034	43.095	10.6459	410.737	391.081	344.006	8.3034	43.095
10.6679	413.852	417.226	401.608	10.6679	374.821	463.109	432.642	-66.311	10.6679	514.39	476.98	466.635	8.28632	43.095	10.6679	356.568	386.417	342.985	8.28632	43.095
10.6899	414.361	414.834	400.701	10.6899	392.597	458.908	431.245	-77.5672	10.6899	470.056	475.501	466.049	8.26932	43.095	10.6899	380.518	341.963	341.963	8.26932	43.095
10.7119	417.508	412.722	399.795	10.7119	377.509	455.076	429.849	-80.3447	10.7119	466.028	474.132	465.463	8.25239	43.095	10.7119	357.111	340.921	340.921	8.25239	43.095
10.7339	402.597	410.664	398.888	10.7339	371.206	451.551	428.453	-40.3307	10.7339	530.078	472.856	464.877	8.23552	43.095	10.7339	362.791	339.879	339.879	8.23552	43.095
10.7559	404.369	408.51	397.756	10.7559	407.953	448.283	427.057	-26.2759	10.7559	507.593	464.291	464.291	8.21873	43.095	10.7559	327.33	338.837	338.837	8.21873	43.095
10.7779	404.213	406.469	396.623	10.7779	399.385	425.66	425.66	-37.7832	10.7779	475.501	463.705	463.705	8.202	43.095	10.7779	324.312	337.794	337.794	8.202	43.095
10.7999	415.713	404.524	395.491	10.7999	386.481	424.264	424.264	-27.3064	10.7999	498.502	463.12	463.12	8.18534	43.095	10.7999	350.411	336.752	336.752	8.18534	43.095
10.8219	425.807	402.664	394.359	10.8219	395.562	422.868	422.868	-32.1933	10.8219	488.726	462.534	462.534	8.16875	43.095	10.8219	390.909	335.71	335.71	8.16875	43.095
10.8439	416.164	400.878	393.226	10.8439	389.278	421.472	421.472	-42.7083	10.8439	502.99	461.948	461.948	8.15223	43.095	10.8439	370.279	334.649	334.649	8.15223	43.095
10.8659	412.034	399.156	392.094	10.8659	377.367	420.075	420.075	-72.6837	10.8659	512.018	461.362	461.362	8.13577	43.095	10.8659	366.18	333.589	333.589	8.13577	43.095
10.8879	412.024	397.492	390.962	10.8879	345.996	418.679	418.679	-34.1762	10.8879	465.448	460.776	460.776	8.11938	43.095	10.8879	346.699	332.529	332.529	8.11938	43.095
10.9099	379.583	395.879	389.83	10.9099	383.107	417.283	417.283	-14.5523	10.9099	483.983	460.191	460.191	8.10306	43.095	10.9099	355.991	331.468	331.468	8.10306	43.095
10.9319	382.793	394.311	388.697	10.9319	401.334	415.887	415.887	-26.2766	10.9319	517.004	459.605	459.605	8.0868	43.095	10.9319	364.334	330.408	330.408	8.0868	43.095
10.9539	407.302	392.906	387.565	10.9539	388.214	414.491	414.491	-26.1683	10.9539	491.593	459.019	459.019	8.07061	43.095	10.9539	361.409	329.348	329.348	8.07061	43.095
10.9759	399.279	391.707	386.433	10.9759	386.926	413.094	413.094	-2.2266	10.9759	513.299	458.433	458.433	8.05448	43.095	10.9759	369.354	328.272	328.272	8.05448	43.095
10.9979	399.656	390.617	385.3	10.9979	409.471	411.698	411.698	-7.5937	10.9979	497.364	457.848	457.848	8.03842	43.095	10.9979	359.95	327.197	327.197	8.03842	43.095
11.0199	384.168	389.529	384.168	11.0199	402.708	410.302	410.302	-30.2186	11.0199	458.257	457.262	457.262	8.02242	43.095	11.0199	354.572	326.122	326.122	8.02242	43.095
11.0419	397.171	388.24	382.832	11.0419	378.687	408.906	408.906	-14.1559	11.0419	478.148	456.676	456.676	8.00648	43.095	11.0419	352.009	325.047	325.047	8.00648	43.095
11.0639	393.233	386.952	381.495	11.0639	393.353	407.509	407.509	-3.4187	11.0639	480.369	456.09	456.09	7.99061	43.095	11.0639	374.035	323.972	323.972	7.99061	43.095
11.0859	388.479	385.666	380.159	11.0859	402.695	406.113	406.113	-3.8689	11.0859	455.504	455.504	455.504	7.9748	43.095	11.0859	382.154	322.897	322.897	7.9748	43.095
11.1079	389.467	384.384	378.822	11.1079	400.848	404.717	404.717	0.5028	11.1079	469.251	455.361	455.361	7.95906	43.095	11.1079	339.803	321.81	321.81	7.95906	43.095
11.1299	401.911	383.104	377.485	11.1299	403.824	403.321	403.321	-5.6313	11.1299	484.495	455.218	455.218	7.94337	43.095	11.1299	347.664	320.723	320.723	7.94337	43.095
11.1519	393.992	381.827	376.149	11.1519	396.293	401.925	401.925	-11.8334	11.1519	495.012	455.074	455.074	7.92775	43.095	11.1519	351	319.637	319.637	7.92775	43.095
11.1739	384.174	380.553	374.812	11.1739	388.695	400.528	400.528	-6.6851	11.1739	488.81	454.931	454.931	7.91219	43.095	11.1739	347.408	318.55	318.55	7.91219	43.095
11.1959	395.64	379.282	373.476	11.1959	392.447	399.132	399.132	3.9942	11.1959	476.928	454.788	454.788	7.8967	43.095	11.1959	347.563	317.464	317.464	7.8967	43.095
11.2179	387.409	378.015	372.139	11.2179	401.73	397.736	397.736	10.7598	11.2179	489.702	454.645	454.645	7.88126	43.095	11.2179	335.867	316.377	316.377	7.88126	43.095
11.2399	373.009	376.752	370.803	11.2399	407.099	396.34	396.34	27.4461	11.2399	494.704	454.494	454.494	7.86588	43.095	11.2399	339.576	315.283	315.283	7.86588	43.095
11.2619	395.073	375.493	369.466	11.2619	422.389	394.943	394.943	42.4918	11.2619	488.786	454.344	454.344	7.85057	43.095	11.2619	335.764	314.189	314.189	7.85057	43.095
11.2839	393.349	374.238	368.13	11.2839	436.039	393.547	393.547	25.0674	11.2839	498.482	454.194	454.194	7.83531	43.095	11.2839	325.017	313.095	313.095	7.83531	43.095
11.3059	382.406	372.989	366.793	11.3059	417.218	392.151	392.151	16.5361	11.3059	475.372	454.044	454.044	7.82011	43.095	11.3059	351.164	312	312	7.82011	43.095
11.3279	379.695	371.744	365.457	11.3279	407.291	390.755	390.755	14.9172	11.3279	463.432	453.894	453.894	7.80497	43.095	11.3279	363.553	310.906	310.906	7.80497	43.095
11.3499	384.364	370.505	364.12	11.3499	404.276	389.358	389.358	18.0417	11.3499	487.747	453.743	453.743	7.78989	43.095	11.3499	345.752	309.812	309.812	7.78989	43.095
11.3719	383.429	369.272	362.783	11.3719	406.004	387.962	387.962	10.9964	11.3719	478.802	453.583	453.583	7.77487	43.095	11.3719	348.036	308.714	308.714	7.77487	43.095
11.3939	349.69	368.046	361.447	11.3939	397.562	386.566	386.566	23.5047	11.3939	467.914	453.423	453.423	7.75991	43.095	11.3939	343.463	307.616	307.616	7.75991	43.095
11.4159	351.872	366.827	360.11	11.4159	408.675	385.17	385.17	22.8375	11.4159	482.642	453.262	453.262	7.745	43.095	11.4159	332.994	306.518	306.518	7.745	43.095
11.4379	382.073	365.616	358.774	11.4379	406.611	383.774	383.774	45.3111	11.4379	491.936	453.102	453.102	7.73016	43.095	11.4379	325.926	305.42	305.42	7.73016	43.095
11.4599	373.566	364.413	357.437	11.4599	427.688	382.377	382.377	67.3291	11.4599	481.987	452.942	452.942	7.71537	43.095	11.4599	341.452	304.322	304.322	7.71537	43.095
11.4819	351.404	363.22	356.101	11.4819	448.31	380.981	380.981	62.0452	11.4819	486.262	452.781	452.781	7.70063	43.095	11.4819	339.654	303.224	303.224	7.70063	43.095
11.5039	372.296	362.037	354.764	11.5039	441.63	379.585	379.585	40.3824	11.5039	488.38	452.608	452.608	7.68596	43.095	11.5039	317.491	302.126	302.126	7.68596	43.095
11.5259	385.44	360.865	353.428	11.5259	418.571	378.189	378.189	35.4034	11.5259	488.82	452.435	452.435	7.67133	43.095	11.5259	315.738	301.028	301.028	7.67133	43.095
11.5479	362.529	359.705	352.091	11.5479	412.196	376.792	376.793	50.8808	11.5479	517.008	452.262	452.262	7.65677	43.095	11.5479	325.498	299.93	299.93	7.65677	43.095
11.5699	362.938	358.559	350.754	11.5699	426.277	375.396	375.396	97.8176	11.5699	508.48	452.088	452.088	7.64226	43.095	11.5699	305.15	298.832	298.832	7.64226	43.095
11.5919	349.418	357.428	349.418	11.5919	471.818	374	374	137.518	11.5919	503.066	451.915	451.915	7.6278	43.095	11.5919	303.795	297.734	297.734	7.6278	43.095
11.6139	364.752	357.67	349.437	11.6139	513.694	376.176	376.176	111.357	11.6139	513.573	451.742	451.742	7.6134	43.095	11.6139	296.636	296.636	296.636	7.6134	43.095
11.6359	345.91	357.929	349.455	11.6359	489.71	378.353	378.353	93.0588	11.6359	505.097	451.553	451.553	7.59906	43.095	11.6359	302.888	296.297	296.297	7.59906	43.095
11.6579	355.79	358.209	349.474	11.6579	473.588	380.529	380.529	128.667	11.6579	477.231	451.365	451.365	7.58477	43.095	11.6579	327.229	295.957	295.957	7.58477	43.095
11.6799	375.856	358.513	349.492	11.6799	511.373	382.706	382.706	187.505	11.6799	496.235	451.176	451.176	7.57053	43.095	11.6799	317.613	295.618	295.618	7.57053	43.095
11.7019	372.628	358.842	349.511	11.7019	572.387	384.882	384.882	151.788	11.7019	522.456	450.987	450.987	7.55635	43.095	11.7019	308.048	295.279	295.279	7.55635	43.095
11.7239	362.522	359.201	349.53	11.7239	538.847	387.059	387.059	176.135	11.7239	492.072	450.799	450.799	7.54222	43.095	11.7239	298.771	294.94	294.94	7.54222	43.095
11.7459	358.471	359.592	349.548	11.7459	565.37	389.235	389.235	196.883	11.7459	521.088	450.61	450.61	7.52814	43.095	11.7459	303.605	294.601	294.601	7.52814	43.095
11.7679	375.023	360.021	349.567	11.7679	588.295	391.412	391.412	216.256	11.7679	520.093	450.404	450.404	7.51412	43.095	11.7679	330.755	294.259	294.259	7.51412	43.095
11.7899	376.065	360.493	349.585	11.7899	609.844	393.588	393.588	183.343	11.7899	560.772	450.198	450.198	7.50014	43.095	11.7899	334.851	293.918	293.918	7.50014	43.095
11.8119	351.869	361.013	349.604	11.8119	579.108	395.765	395.765	252.261	11.8119	498.805	449.992	449.992	7.48622	43.095	11.8119	304.484	293.577	293.577	7.48622	43.095
11.8339	346.804	361.59	349.623	11.8339	650.202	397.941	397.941	262.29	11.8339	503.488	449.786	449.786	7.47236	43.095	11.8339	320.491	313.613	293.235	7.47236	43.095
11.8559	329.721	362.231	349.641	11.8559	662.408	400.118	400.118	265.401	11.8559	489.251	449.58	449.58	7.45854	43.095	11.8559	325.171	314.89	292.894	7.45854	43.095
11.8779	370.253	362.948	349.66	11.8779	667.695	402.294	402.294	271.294	11.8779	482.508	449.374	449.374	7.44477	43.095	11.8779	304.138	316.368	292.552	7.44477	43.095
11.8999	351.886	363.535	349.461	11.8999	675.764	404.471	404.471	292.714	11.8999	496.392	449.149	449.149	7.43106	43.095	11.8999	331.337	318.077	292.208	7.43106	43.095
11.9219	391.698	364.226	349.262	11.9219	699.362	406.647	406.647	265.398	11.9219	523.076	448.923	448.923	7.4174	43.095	11.9219	317.242	320.061	291.863	7.4174	43.095
11.9439	392.891	365.041	349.063	11.9439	674.222	408.824	408.824	274.045	11.9439	494.738	467.799	448.698	7.40378	43.095	11.9439	331.428	322.373	291.519	7.40378	43.095
11.9659	388.474	366.002	348.864	11.9659	685.045	411	411	303.387	11.9659	523.604	469.113	448.473	7.39022	43.095	11.9659	340.196	325.075	291.175	7.39022	43.095
11.9879	375.445	367.14	348.664	11.9879	716.564	413.176	413.176	278.565	11.9879	544.123	470.621	448.248	7.37671	43.095	11.9879	334.72	328.247	290.83	7.37671	43.095
12.0099	394.889	368.494	348.466	12.0099	719.987	441.421	415.353	275.111	12.0099	564.161	472.354	448.023	7.36324	43.095	12.0099	335.811	331.991	290.486	7.36324	43.095
12.0319	375.83	370.114	348.266	12.0319	720.939	445.828	417.529	270.455	12.0319	543.914	474.335	447.777	7.34983	43.095	12.0319	345.217	336.432	290.137	7.34983	43.095
12.0539	427.181	372.064	348.067	12.0539	720.987	450.532	419.706	262.593	12.0539	544.789	476.633	447.531	7.33646	43.095	12.0539	344.127	341.742	289.789	7.33646	43.095
12.0759	392.248	374.43	347.868	12.0759	718.182	455.589	421.882	316.299	12.0759	546.905	479.311	447.286	7.32315	43.095	12.0759	367.645	348.141	289.44	7.32315	43.095
12.0979	431.175	377.331	347.669	12.0979	777.365	461.066	424.059	247.007	12.0979	592.96	482.449	447.04	7.30988	43.095	12.0979	367.078	355.924	289.092	7.30988	43.095
12.1199	401.97	380.93	347.47	12.1199	714.058	467.05	426.235	235.39	12.1199	551.364	486.147	446.795	7.29666	43.095	12.1199	365.069	365.495	288.743	7.29666	43.095
12.1419	396.081	385.459	347.271	12.1419	709.04	473.65	428.412	204.114	12.1419	588.3	490.534	446.549	7.28349	43.095	12.1419	358.117	377.437	288.395	7.28349	43.095
12.1639	392.014	391.26	347.072	12.1639	685.117	481.003	430.588	180.773	12.1639	584.016	495.756	446.283	7.27037	43.095	12.1639	364.955	392.664	288.041	7.27037	43.095
12.1859	415.034	398.618	346.634	12.1859	670.063	489.29	432.765	182.02	12.1859	557.976	502.059	446.016	7.25729	43.095	12.1859	394.711	412.833	287.688	7.25729	43.095
12.2079	421.394	408.616	346.196	12.2079	680.768	498.748	434.941	157.825	12.2079	556.187	509.741	445.749	7.24426	43.095	12.2079	355.333	441.265	287.335	7.24426	43.095
12.2299	442.534	422.713	345.757	12.2299	667.516	509.691	437.118	129.128	12.2299	565.084	519.224	445.482	7.23128	43.095	12.2299	427.051	484.829	286.982	7.23128	43.095
12.2519	491.915	443.68	345.319	12.2519	651.676	522.547	439.294	83.3703	12.2519	567.902	531.146	445.215	7.21834	43.095	12.2519	554.876	556.827	286.628	7.21834	43.095
12.2739	541.132	477.345	344.881	12.2739	621.278	537.908	441.471	38.3843	12.2739	566.239	546.587	444.949	7.20545	43.095	12.2739	631.356	679.694	286.275	7.20545	43.095
12.2959	668.503	536.722	344.443	12.2959	594.995	556.611	443.647	50.0609	12.2959	573.679	567.597	444.66	7.19261	43.095	12.2959	871.63	884.201	285.916	7.19261	43.095
12.3179	783.277	649.555	344.005	12.3179	629.968	579.907	445.824	-43.6265	12.3179	630.467	598.422	444.371	7.17981	43.095	12.3179	1106.96	1200.97	285.557	7.17981	43.095
12.3399	955.596	865.127	343.567	12.3399	566.193	609.819	448	-23.2931	12.3399	706.496	647.414	444.083	7.16706	43.095	12.3399	1403.52	1642.25	285.198	7.16706	43.095
12.3619	1320.54	1243.13	343.128	12.3619	624.592	647.885	448	-5.4488	12.3619	741.857	729.431	443.794	7.15436	43.095	12.3619	1914.87	2174.04	284.839	7.15436	43.095
12.3839	1776.72	1802.8	342.69	12.3839	698.387	703.836	448	-7.466	12.3839	847.615	866.837	443.506	7.1417	43.095	12.3839	2462.35	2680.28	284.481	7.1417	43.095
12.4059	2309.78	2450.54	342.252	12.4059	785.597	793.063	448	-15.7161	12.4059	983.983	1085.99	443.217	7.12908	43.095	12.4059	2996.17	2963.07	284.122	7.12908	43.095
12.4279	2886.03	2958.8	341.814	12.4279	927.999	943.715	448	-41.541	12.4279	1253.1	1406.66	442.906	7.11651	43.095	12.4279	3289.18	2881.45	283.757	7.11651	43.095
12.4499	3277.71	3096.91	341.376	12.4499	1156.35	1197.89	448	-148.69	12.4499	1552.07	1824.29	442.596	7.10398	43.095	12.4499	2915.43	2488.25	283.392	7.10398	43.095
12.4719	3281.41	2795.63	340.753	12.4719	1452.37	1601.06	448	-275.985	12.4719	1882.88	2284.67	442.285	7.0915	43.095	12.4719	2191.22	1959.88	283.026	7.0915	43.095
12.4939	2484.39	2207.02	340.13	12.4939	1895.6	2171.59	448	-388.984	12.4939	2221.43	2659.34	441.975	7.07906	43.095	12.4939	1428.16	1458.8	282.661	7.07906	43.095
12.5159	1611.44	1577.42	339.507	12.5159	2445.79	2834.77	448	-328.11	12.5159	2644.07	2785.34	441.664	7.06667	43.095	12.5159	845.582	1065.84	282.296	7.06667	43.095
12.5379	1005.25	1082.46	338.885	12.5379	3003.6	3331.71	448	14.647	12.5379	2695.67	2604.39	441.354	7.05432	43.095	12.5379	571.263	794.483	281.931	7.05432	43.095
12.5599	636.737	767.008	338.262	12.5599	3369.14	3354.49	448	87.738	12.5599	2193.57	2210.59	441.021	7.04201	43.095	12.5599	475.115	623.527	281.56	7.04201	43.095
12.5819	521.745	591.604	337.639	12.5819	3003.14	2915.4	448	-50.494	12.5819	1615.31	1756.08	440.689	7.02975	43.095	12.5819	385.394	521.468	281.188	7.02975	43.095
12.6039	438.184	499.322	337.016	12.6039	2227.62	2278.12	448	-151.864	12.6039	1141.56	1353.38	440.356	7.01753	43.095	12.6039	359.868	460.752	280.816	7.01753	43.095
12.6259	423.516	449.308	336.393	12.6259	1540.79	1692.66	448	-223.035	12.6259	882.472	1048.6	440.024	7.00535	43.095	12.6259	353.041	422.789	280.444	7.00535	43.095
12.6479	419.692	419.744	335.77	12.6479	1039.94	1262.98	448	-244.135	12.6479	639.728	842.138	439.691	6.99321	43.095	12.6479	356.693	397.035	280.072	6.99321	43.095
12.6699	393.641	400.523	335.148	12.6699	741.163	985.298	448	-248.019	12.6699	581.065	712.939	439.359	6.98112	43.095	12.6699	337.849	378.147	279.701	6.98112	43.095
12.6919	370.364	387.049	334.525	12.6919	570.081	818.1	448	-247.43	12.6919	576.827	635.327	439.004	6.96907	43.095	12.6919	331.048	363.511	279.322	6.96907	43.095
12.7139	389.313	377.08	333.902	12.7139	471.426	718.856	448	-210.047	12.7139	553.631	588.328	438.65	6.95706	43.095	12.7139	347.634	351.789	278.943	6.95706	43.095
12.7359	400.466	369.408	333.279	12.7359	447.325	657.372	448	-180.057	12.7359	556.134	558.225	438.296	6.94509	43.095	12.7359	351.699	342.203	278.564	6.94509	43.095
12.7579	390.038	363.137	332.475	12.7579	436.24	616.297	448	-170.28	12.7579	514.606	537.339	437.942	6.93316	43.095	12.7579	317.201	334.243	278.185	6.93316	43.095
12.7799	360.462	357.999	331.672	12.7799	412.688	582.968	444.15	-156.929	12.7799	515.129	521.767	437.587	6.92128	43.095	12.7799	305.476	327.548	277.806	6.92128	43.095
12.8019	367.27	353.695	330.868	12.8019	399.951	556.88	440.3	-147.927	12.8019	548.928	509.571	437.233	6.90943	43.095	12.8019	330.419	321.854	277.428	6.90943	43.095
12.8239	357.716	350.021	330.064	12.8239	387.798	535.725	436.45	-120.011	12.8239	508.174	499.705	436.858	6.89763	43.095	12.8239	335.821	316.955	277.041	6.89763	43.095
12.8459	364.131	346.834	329.26	12.8459	398.113	518.124	432.599	-137.872	12.8459	508.769	491.58	436.482	6.88587	43.095	12.8459	304.486	312.705	276.655	6.88587	43.095
12.8679	343.15	344.027	328.457	12.8679	365.296	503.168	428.749	-121.806	12.8679	515.378	484.792	436.106	6.87414	43.095	12.8679	275.788	308.987	276.269	6.87414	43.095
12.8899	341.422	341.524	327.653	12.8899	368.418	490.224	424.899	-99.3457	12.8899	512.411	479.051	435.731	6.86246	43.095	12.8899	288.018	305.707	275.883	6.86246	43.095
12.9119	369.856	339.265	326.849	12.9119	379.493	478.839	421.049	-115.217	12.9119	496.266	474.143	435.355	6.85082	43.095	12.9119	309.032	302.793	275.496	6.85082	43.095
12.9339	350.186	337.206	326.046	12.9339	353.46	468.677	417.199	-113.867	12.9339	469.967	469.905	434.98	6.83921	43.095	12.9339	291.583	300.186	275.11	6.83921	43.095
12.9559	337.563	335.312	325.242	12.9559	345.623	459.49	413.349	-118.732	12.9559	454.555	466.191	434.583	6.82765	43.095	12.9559	299.736	297.83	274.716	6.82765	43.095
12.9779	331.589	333.554	324.438	12.9779	332.355	451.087	409.499	-111.081	12.9779	471.067	462.926	434.187	6.81612	43.095	12.9779	304.703	274.323	274.323	6.81612	43.095
12.9999	343.395	331.911	323.634	12.9999	332.241	443.323	405.649	-84.5591	12.9999	486.934	460.031	433.791	6.80464	43.095	12.9999	286.851	273.929	273.929	6.80464	43.095
13.0219	355.311	330.366	322.83	13.0219	351.524	436.084	401.798	-75.0786	13.0219	485.73	457.447	433.394	6.79319	43.095	13.0219	278.312	273.535	273.535	6.79319	43.095
13.0439	338.587	328.903	322.027	13.0439	354.202	429.28	397.948	-61.8892	13.0439	500.737	455.125	432.998	6.78178	43.095	13.0439	285.411	273.141	273.141	6.78178	43.095
13.0659	333.445	327.512	321.223	13.0659	360.952	422.841	394.098	-57.0249	13.0659	504.011	453.023	432.601	6.77041	43.095	13.0659	306.443	272.748	272.748	6.77041	43.095
13.0879	346.944	326.181	320.419	13.0879	359.684	416.709	390.248	-35.1269	13.0879	487.817	432.184	432.184	6.75908	43.095	13.0879	311.237	272.346	272.346	6.75908	43.095
13.1099	345.04	324.904	319.616	13.1099	351.271	386.398	386.398	-44.2927	13.1099	447.605	431.767	431.767	6.74779	43.095	13.1099	297.948	271.945	271.945	6.74779	43.095
13.1319	334.215	323.672	318.812	13.1319	338.255	382.548	382.548	-36.4246	13.1319	412.568	431.351	431.351	6.73653	43.095	13.1319	288.964	271.543	271.543	6.73653	43.095
13.1539	336.058	322.481	318.008	13.1539	342.273	378.697	378.697	-35.453	13.1539	445.349	430.934	430.934	6.72532	43.095	13.1539	294.604	271.142	271.142	6.72532	43.095
13.1759	331.994	321.326	317.204	13.1759	339.394	374.847	374.847	-40.694	13.1759	461.312	430.517	430.517	6.71414	43.095	13.1759	284.835	270.741	270.741	6.71414	43.095
13.1979	323.297	320.203	316.401	13.1979	330.303	370.997	370.997	-37.9989	13.1979	438.138	430.1	430.1	6.70299	43.095	13.1979	273.585	270.339	270.339	6.70299	43.095
13.2199	332.009	319.107	315.597	13.2199	329.148	367.147	367.147	-15.0107	13.2199	457.466	429.663	429.663	6.69189	43.095	13.2199	278.748	269.931	269.931	6.69189	43.095
13.2419	338.799	318.036	314.793	13.2419	348.286	363.297	363.297	-33.8299	13.2419	450.75	429.227	429.227	6.68082	43.095	13.2419	260.31	269.522	269.522	6.68082	43.095
13.2639	323.547	316.988	313.989	13.2639	325.617	359.447	359.447	-28.5027	13.2639	454.921	428.79	428.79	6.66979	43.095	13.2639	253.696	269.113	269.113	6.66979	43.095
13.2859	309.266	315.959	313.186	13.2859	327.094	355.597	355.597	-17.6102	13.2859	480.177	428.353	428.353	6.65879	43.095	13.2859	261.724	268.704	268.704	6.65879	43.095
13.3079	318.415	314.949	312.382	13.3079	334.136	351.747	351.747	-11.1505	13.3079	486.379	427.916	427.916	6.64783	43.095	13.3079	269.71	268.295	268.295	6.64783	43.095
13.3299	320.472	313.831	311.397	13.3299	336.746	347.897	347.896	-14.8875	13.3299	467.257	427.48	427.48	6.63691	43.095	13.3299	303.357	267.886	267.886	6.63691	43.095
13.3519	319.325	312.788	310.413	13.3519	329.159	344.046	344.046	-1.1079	13.3519	445.162	427.023	427.023	6.62603	43.095	13.3519	286.433	267.47	267.47	6.62603	43.095
13.3739	326.029	311.811	309.428	13.3739	339.088	340.196	340.196	19.5406	13.3739	444.357	426.567	426.567	6.61518	43.095	13.3739	270.336	267.054	267.054	6.61518	43.095
13.3959	326.277	310.835	308.443	13.3959	355.887	336.346	336.346	-7.2619	13.3959	456.572	426.111	426.111	6.60436	43.095	13.3959	281.251	266.638	266.638	6.60436	43.095
13.4179	332.641	309.859	307.459	13.4179	325.234	332.496	332.496	-2.38	13.4179	447.783	425.654	425.654	6.59358	43.095	13.4179	292.251	266.221	266.221	6.59358	43.095
13.4399	308.403	308.883	306.474	13.4399	326.266	328.646	328.646	-6.1827	13.4399	473.12	425.198	425.198	6.58284	43.095	13.4399	285.09	265.805	265.805	6.58284	43.095
13.4619	293.409	307.908	305.489	13.4619	318.613	324.796	324.796	-13.8077	13.4619	482.413	424.742	424.742	6.57213	43.095	13.4619	274.529	265.389	265.389	6.57213	43.095
13.4839	319.08	306.933	304.505	13.4839	307.138	320.945	320.945	12.4763	13.4839	453.173	424.266	424.266	6.56146	43.095	13.4839	262.478	264.966	264.966	6.56146	43.095
13.5059	334.963	305.959	303.52	13.5059	329.572	317.095	317.095	21.722	13.5059	451.944	423.791	423.791	6.55082	43.095	13.5059	237.42	264.542	264.542	6.55082	43.095
13.5279	316.565	304.985	302.535	13.5279	334.967	313.245	313.245	20.7541	13.5279	440.615	423.315	423.315	6.54021	43.095	13.5279	254.965	264.119	264.119	6.54021	43.095
13.5499	302.305	304.012	301.551	13.5499	330.149	309.395	309.395	17.2135	13.5499	420.614	422.84	422.84	6.52964	43.095	13.5499	284.524	263.696	263.696	6.52964	43.095
13.5719	298.445	303.039	300.566	13.5719	322.759	305.545	305.545	36.7562	13.5719	443.353	422.364	422.364	6.51911	43.095	13.5719	254.29	263.272	263.272	6.51911	43.095
13.5939	299.582	302.068	299.582	13.5939	338.451	301.695	301.695	5.6791	13.5939	424.806	421.889	421.889	6.50861	43.095	13.5939	272.561	262.849	262.849	6.50861	43.095
13.6159	349.162	302.234	299.734	13.6159	303.524	297.845	297.845	0	13.6159	439.767	421.394	421.394	6.49814	43.095	13.6159	278.396	262.419	262.419	6.49814	43.095
13.6379	320.907	302.402	299.887	13.6379	293.995	293.995	293.995	1.5779	13.6379	440.083	420.9	420.9	6.48771	43.095	13.6379	300.901	261.989	261.989	6.48771	43.095
13.6599	316.99	302.57	300.04	13.6599	296.499	294.921	294.921	17.1585	13.6599	458.941	420.406	420.406	6.47731	43.095	13.6599	294.382	261.559	261.559	6.47731	43.095
13.6819	318.837	302.74	300.192	13.6819	313.005	295.847	295.847	36.3202	13.6819	440.239	419.911	419.911	6.46694	43.095	13.6819	291.152	261.129	261.129	6.46694	43.095
13.7039	295.055	302.91	300.345	13.7039	333.093	296.773	296.773	24.4333	13.7039	467.625	419.416	419.416	6.45661	43.095	13.7039	267.056	260.699	260.699	6.45661	43.095
13.7259	296.211	303.082	300.498	13.7259	322.132	297.699	297.699	24.0075	13.7259	429.649	418.922	418.922	6.44631	43.095	13.7259	264.741	260.269	260.269	6.44631	43.095
13.7479	325.14	303.256	300.651	13.7479	322.633	298.625	298.625	18.1058	13.7479	432.667	418.409	418.409	6.43604	43.095	13.7479	279.068	259.832	259.832	6.43604	43.095
13.7699	304.928	303.432	300.804	13.7699	317.657	299.551	299.551	16.5167	13.7699	431.335	417.895	417.895	6.42581	43.095	13.7699	294.385	260.662	259.396	6.42581	43.095
13.7919	291.145	303.609	300.956	13.7919	316.994	300.477	300.477	10.1058	13.7919	427.375	417.382	417.382	6.41561	43.095	13.7919	310.461	260.326	258.959	6.41561	43.095
13.8139	292.757	303.789	301.109	13.8139	311.509	301.404	301.404	39.3121	13.8139	440.757	416.868	416.868	6.40544	43.095	13.8139	250.606	260.002	258.523	6.40544	43.095
13.8359	324.571	303.972	301.262	13.8359	341.642	302.33	302.33	32.2689	13.8359	451.279	416.355	416.355	6.39531	43.095	13.8359	246.853	259.693	258.087	6.39531	43.095
13.8579	300.646	304.158	301.415	13.8579	335.525	303.256	303.256	-5.3989	13.8579	486.808	415.841	415.841	6.3852	43.095	13.8579	269.579	259.401	257.65	6.3852	43.095
13.8799	324.747	304.347	301.567	13.8799	298.783	304.182	304.182	-0.389	13.8799	420.375	415.309	415.309	6.37513	43.095	13.8799	260.521	259.123	257.208	6.37513	43.095
13.9019	273.853	304.366	301.546	13.9019	304.719	305.108	305.108	-1.0265	13.9019	437.269	418.247	414.777	6.36509	43.095	13.9019	273.513	258.87	256.766	6.36509	43.095
13.9239	296.454	304.391	301.524	13.9239	305.008	306.034	306.034	-8.8971	13.9239	418.453	417.996	414.244	6.35508	43.095	13.9239	294.543	258.645	256.324	6.35508	43.095
13.9459	318.778	304.665	301.502	13.9459	298.063	306.96	306.96	10.7715	13.9459	417.002	417.781	413.712	6.34511	43.095	13.9459	279.152	258.456	255.882	6.34511	43.095
13.9679	311.085	304.704	301.48	13.9679	325.977	315.205	307.887	2.6069	13.9679	447.999	417.608	413.18	6.33516	43.095	13.9679	292.017	258.31	255.44	6.33516	43.095
13.9899	347.507	304.753	301.459	13.9899	319.362	316.755	308.813	24.6189	13.9899	451.08	417.485	412.647	6.32525	43.095	13.9899	301.156	258.217	254.997	6.32525	43.095
14.0119	314.494	304.815	301.437	14.0119	343.008	318.389	309.739	-13.2444	14.0119	457.147	417.401	412.096	6.31537	43.095	14.0119	311.846	258.186	254.55	6.31537	43.095
14.0339	296.624	304.892	301.415	14.0339	306.876	320.121	310.665	-18.2719	14.0339	461.441	417.388	411.544	6.30552	43.095	14.0339	304.225	258.241	254.103	6.30552	43.095
14.0559	312.576	304.989	301.393	14.0559	303.698	321.97	311.591	-24.1761	14.0559	445.274	417.461	410.993	6.2957	43.095	14.0559	262.246	258.406	253.655	6.2957	43.095
14.0779	323.953	305.113	301.372	14.0779	299.784	323.96	312.517	0.4053	14.0779	396.463	417.638	410.441	6.28591	43.095	14.0779	285.826	258.716	253.208	6.28591	43.095
14.0999	335.48	305.274	301.35	14.0999	326.527	326.122	313.443	1.2405	14.0999	417.764	417.943	409.89	6.27615	43.095	14.0999	296.928	259.228	252.761	6.27615	43.095
14.1219	305.185	305.487	301.328	14.1219	329.734	328.493	314.369	-33.7196	14.1219	413.24	418.41	409.338	6.26642	43.095	14.1219	284.273	260.043	252.313	6.26642	43.095
14.1439	308.204	305.777	301.306	14.1439	297.405	331.125	315.296	-22.1514	14.1439	400.636	419.06	408.767	6.25673	43.095	14.1439	286.995	261.359	251.861	6.25673	43.095
14.1659	317.99	306.186	301.284	14.1659	311.93	334.082	316.222	-9.8307	14.1659	448.41	419.971	408.197	6.24706	43.095	14.1659	286.103	263.598	251.41	6.24706	43.095
14.1879	311.373	306.797	301.263	14.1879	327.621	337.451	317.148	-9.0684	14.1879	428.243	421.224	407.626	6.23742	43.095	14.1879	279.496	267.567	250.958	6.23742	43.095
14.2099	320.87	307.781	301.241	14.2099	332.284	341.352	318.074	-13.7532	14.2099	429.185	422.947	407.055	6.22781	43.095	14.2099	283.971	274.627	250.506	6.22781	43.095
14.2319	319.094	309.526	301.219	14.2319	332.194	345.948	319	-30.8271	14.2319	421.143	425.364	406.484	6.21824	43.095	14.2319	289.545	286.65	250.054	6.21824	43.095
14.2539	312.534	312.843	301.197	14.2539	320.534	351.361	319.818	-42.0691	14.2539	416.51	428.914	405.914	6.20869	43.095	14.2539	283.912	305.514	249.602	6.20869	43.095
14.2759	308.324	319.139	301.176	14.2759	315.975	358.044	320.636	-28.5199	14.2759	472.87	434.471	405.323	6.19917	43.095	14.2759	267.832	332.012	249.146	6.19917	43.095
14.2979	321.192	330.027	301.154	14.2979	338.027	366.547	321.454	-5.447	14.2979	458.178	443.772	404.733	6.18968	43.095	14.2979	274.467	364.175	248.69	6.18968	43.095
14.3199	311.596	345.851	301.132	14.3199	372.412	377.859	322.273	-13.8133	14.3199	465.384	459.748	404.142	6.18022	43.095	14.3199	300.237	395.066	248.235	6.18022	43.095
14.3419	321.783	363.718	301.11	14.3419	380.14	393.954	323.091	11.9727	14.3419	492.471	486.558	403.552	6.17079	43.095	14.3419	279.548	412.8	247.779	6.17079	43.095
14.3639	323.022	377.435	301.089	14.3639	430.762	418.79	323.909	23.4488	14.3639	495.104	528.702	402.962	6.16139	43.095	14.3639	300.652	408.94	247.323	6.16139	43.095
14.3859	323.386	380.892	301.067	14.3859	483.015	459.566	324.727	14.1516	14.3859	499.858	588.886	402.371	6.15201	43.095	14.3859	286.399	386.1	246.867	6.15201	43.095
14.4079	307.208	372.511	301.045	14.4079	541.265	527.113	325.546	33.7049	14.4079	561.148	664.632	401.761	6.14267	43.095	14.4079	276.009	353.89	246.409	6.14267	43.095
14.4299	318.839	356.428	301.023	14.4299	667.159	633.454	326.364	2.8054	14.4299	626.031	743.641	401.151	6.13335	43.095	14.4299	278.606	322.243	245.95	6.13335	43.095
14.4519	316.817	339.123	301.002	14.4519	787.095	784.29	327.182	0.3024	14.4519	701.353	800.843	400.541	6.12407	43.095	14.4519	294.809	296.752	245.491	6.12407	43.095
14.4739	333.598	325.131	300.805	14.4739	961.892	961.59	328	104.742	14.4739	706.459	810.866	399.93	6.11481	43.095	14.4739	273.292	278.694	245.032	6.11481	43.095
14.4959	312.671	315.979	300.609	14.4959	1202.77	1098.03	328.818	220.071	14.4959	689.69	770.7	399.32	6.10558	43.095	14.4959	275.779	266.983	244.573	6.10558	43.095
14.5179	322.106	310.731	300.413	14.5179	1332.55	1112.48	329.636	167.045	14.5179	653.395	698.671	398.71	6.09637	43.095	14.5179	267.307	259.746	244.114	6.09637	43.095
14.5399	319.655	307.872	300.216	14.5399	1174.59	1007.54	330.454	102.291	14.5399	560.142	619.403	398.079	6.0872	43.095	14.5399	241.572	255.255	243.653	6.0872	43.095
14.5619	299.66	306.254	300.02	14.5619	946.775	844.484	331.273	51.5835	14.5619	521.964	550.6	397.449	6.07805	43.095	14.5619	259.365	252.303	243.191	6.07805	43.095
14.5839	308.02	305.241	299.824	14.5839	738.817	687.233	332.091	-14.8508	14.5839	495.001	499.033	396.819	6.06893	43.095	14.5839	271.529	250.182	242.73	6.06893	43.095
14.6059	323.917	304.534	299.628	14.6059	553.695	568.546	332.909	-87.8114	14.6059	469.378	464.146	396.188	6.05984	43.095	14.6059	247.995	248.523	242.269	6.05984	43.095
14.6279	318.667	303.997	299.431	14.6279	402.58	490.392	333.727	-107.944	14.6279	442.875	442.123	395.558	6.05078	43.095	14.6279	257.658	247.146	241.808	6.05078	43.095
14.6499	311.844	303.562	299.235	14.6499	334.746	442.69	334.546	-71.0845	14.6499	423.992	428.614	394.928	6.04174	43.095	14.6499	270.927	245.96	241.346	6.04174	43.095
14.6719	313.952	303.194	299.039	14.6719	343.202	414.287	335.364	-56.5445	14.6719	427.158	420.124	394.277	6.03273	43.095	14.6719	271.14	244.91	240.884	6.03273	43.095
14.6939	319.192	302.873	298.842	14.6939	340.376	396.921	336.182	-52.6878	14.6939	434.459	414.426	393.626	6.02375	43.095	14.6939	258.196	243.964	240.421	6.02375	43.095
14.7159	303.702	302.586	298.646	14.7159	332.95	385.637	337	-44.7267	14.7159	410.67	410.265	392.975	6.01479	43.095	14.7159	243.969	243.1	239.958	6.01479	43.095
14.7379	303.044	302.325	298.45	14.7379	332.065	376.792	336.786	-42.5653	14.7379	415.842	406.998	392.325	6.00586	43.095	14.7379	256.921	242.299	239.495	6.00586	43.095
14.7599	319.54	301.869	298.039	14.7599	327.536	370.101	336.571	-49.6561	14.7599	446.185	404.305	391.674	5.99696	43.095	14.7599	256.564	241.55	239.032	5.99696	43.095
14.7819	302.149	301.429	297.629	14.7819	315.209	364.865	336.357	-44.962	14.7819	426.356	402.013	391.023	5.98808	43.095	14.7819	256.375	240.843	238.57	5.98808	43.095
14.8039	295.873	301.002	297.218	14.8039	315.707	360.669	336.143	-53.9242	14.8039	434.419	399.999	390.352	5.97923	43.095	14.8039	239.935	240.168	238.106	5.97923	43.095
14.8259	304.74	300.585	296.808	14.8259	303.322	357.246	335.929	-53.9783	14.8259	431.328	398.215	389.681	5.97041	43.095	14.8259	254.004	239.521	237.642	5.97041	43.095
14.8479	303.114	300.178	296.397	14.8479	300.431	354.409	335.714	-39.4599	14.8479	433.046	396.612	389.01	5.96161	43.095	14.8479	249.725	238.897	237.179	5.96161	43.095
14.8699	276.778	299.779	295.986	14.8699	312.565	352.024	335.5	-40.2855	14.8699	402.648	395.151	388.338	5.95284	43.095	14.8699	240.111	238.293	236.715	5.95284	43.095
14.8919	292.684	299.387	295.576	14.8919	309.709	349.994	335.286	-37.7565	14.8919	382.234	393.807	387.667	5.9441	43.095	14.8919	236.558	237.706	236.251	5.9441	43.095
14.9139	306.003	299.002	295.165	14.9139	310.49	348.246	335.071	-5.8991	14.9139	413.479	392.557	386.996	5.93538	43.095	14.9139	244.111	235.788	235.788	5.93538	43.095
14.9359	295.354	298.623	294.755	14.9359	340.826	346.725	334.857	-13.7283	14.9359	422.972	391.364	386.304	5.92669	43.095	14.9359	272.416	235.324	235.324	5.92669	43.095
14.9579	292.328	298.251	294.344	14.9579	331.66	345.388	334.643	-31.2336	14.9579	426.437	390.236	385.613	5.91802	43.095	14.9579	251.439	234.86	234.86	5.91802	43.095
14.9799	294.944	297.884	293.934	14.9799	312.969	344.203	334.429	-24.814	14.9799	453.891	389.162	384.921	5.90938	43.095	14.9799	243.463	234.397	234.397	5.90938	43.095
15.0019	310.87	297.523	293.523	15.0019	318.329	343.143	334.214	-27.5251	15.0019	425.982	388.132	384.229	5.90076	43.095	15.0019	250.785	233.933	233.933	5.90076	43.095
15.0239	293.113	297.168	293.113	15.0239	314.662	342.187	334	-9.147	15.0239	419.505	383.538	383.538	5.89217	43.095	15.0239	238.702	233.47	233.47	5.89217	43.095
15.0459	300.801	297.313	293.196	15.0459	332.173	341.32	333.786	6.2521	15.0459	413.241	382.846	382.846	5.8836	43.095	15.0459	233.006	233.006	233.006	5.8836	43.095
15.0679	303.42	297.464	293.28	15.0679	339.824	333.571	333.571	-17.4869	15.0679	397.142	382.134	382.134	5.87506	43.095	15.0679	241.017	232.602	232.602	5.87506	43.095
15.0899	286.197	297.622	293.363	15.0899	315.87	333.357	333.357	1.0064	15.0899	401.045	381.422	381.422	5.86655	43.095	15.0899	255.446	232.199	232.199	5.86655	43.095
15.1119	297.676	297.787	293.447	15.1119	334.149	333.143	333.143	32.45	15.1119	392.444	380.71	380.71	5.85805	43.095	15.1119	261.637	231.795	231.795	5.85805	43.095
15.1339	297.186	297.959	293.53	15.1339	365.379	332.929	332.929	33.6333	15.1339	390.57	379.998	379.998	5.84959	43.095	15.1339	261.995	231.392	231.392	5.84959	43.095
15.1559	300.002	298.139	293.614	15.1559	366.348	332.714	332.714	21.6733	15.1559	393.676	379.286	379.286	5.84115	43.095	15.1559	260.674	230.988	230.988	5.84115	43.095
15.1779	313.493	298.327	293.697	15.1779	354.173	332.5	332.5	27.394	15.1779	388.565	378.574	378.574	5.83273	43.095	15.1779	243.034	230.585	230.585	5.83273	43.095
15.1999	305.574	298.524	293.781	15.1999	359.68	332.286	332.286	14.3457	15.1999	412.95	377.842	377.842	5.82434	43.095	15.1999	241.223	230.181	230.181	5.82434	43.095
15.2219	302.104	298.731	293.864	15.2219	346.417	332.071	332.071	22.8894	15.2219	413.743	377.111	377.111	5.81597	43.095	15.2219	242.589	229.778	229.778	5.81597	43.095
15.2439	292.993	298.949	293.948	15.2439	354.747	331.857	331.857	29.3504	15.2439	363.227	376.379	376.379	5.80762	43.095	15.2439	232.706	229.374	229.374	5.80762	43.095
15.2659	308.641	299.179	294.031	15.2659	360.993	331.643	331.643	15.5065	15.2659	423.578	375.647	375.647	5.7993	43.095	15.2659	239.91	228.97	228.97	5.7993	43.095
15.2879	306.375	299.422	294.115	15.2879	346.935	331.429	331.429	49.9099	15.2879	450.772	374.915	374.915	5.79101	43.095	15.2879	272.112	228.567	228.567	5.79101	43.095
15.3099	303.76	299.68	294.198	15.3099	381.124	331.214	331.214	43.8803	15.3099	416.161	374.183	374.183	5.78274	43.095	15.3099	268.467	228.163	228.163	5.78274	43.095
15.3319	309.346	299.725	294.051	15.3319	374.88	331	331	47.5454	15.3319	420.282	373.432	373.432	5.77449	43.095	15.3319	251.763	227.76	227.76	5.77449	43.095
15.3539	321.106	299.788	293.903	15.3539	378.331	330.786	330.786	39.3743	15.3539	378.402	372.681	372.681	5.76626	43.095	15.3539	255.774	227.356	227.356	5.76626	43.095
15.3759	286.118	299.874	293.756	15.3759	369.946	330.571	330.571	67.0876	15.3759	435.222	371.93	371.93	5.75806	43.095	15.3759	267.464	226.953	226.953	5.75806	43.095
15.3979	285.611	299.982	293.608	15.3979	397.445	330.357	330.357	66.7306	15.3979	431.554	371.179	371.179	5.74988	43.095	15.3979	238.742	226.549	226.549	5.74988	43.095
15.4199	305.094	300.117	293.461	15.4199	396.873	330.143	330.143	80.757	15.4199	382.886	370.428	370.428	5.74173	43.095	15.4199	264.366	226.146	226.145	5.74173	43.095
15.4419	304.865	300.281	293.313	15.4419	410.686	329.929	329.929	102.738	15.4419	448.98	369.677	369.677	5.7336	43.095	15.4419	225.742	225.742	225.742	5.7336	43.095
15.4639	301.493	300.479	293.165	15.4639	432.452	329.714	329.714	74.1716	15.4639	421.422	368.907	368.907	5.72549	43.095	15.4639	234.447	225.732	225.732	5.72549	43.095
15.4859	288.236	300.716	293.018	15.4859	403.672	329.5	329.5	142.929	15.4859	418.096	368.137	368.137	5.71741	43.095	15.4859	277.12	241.216	225.723	5.71741	43.095
15.5079	291.184	300.999	292.87	15.5079	472.215	329.286	329.286	105.038	15.5079	425.913	367.368	367.368	5.70935	43.095	15.5079	288.321	242.447	225.713	5.70935	43.095
15.5299	312.998	301.334	292.723	15.5299	434.109	329.071	329.071	110.558	15.5299	422.616	366.598	366.598	5.70131	43.095	15.5299	274.993	243.833	225.703	5.70131	43.095
15.5519	292.922	301.732	292.575	15.5519	439.416	328.857	328.857	133.961	15.5519	414.006	365.829	365.829	5.69329	43.095	15.5519	265.896	245.399	225.694	5.69329	43.095
15.5739	307.102	302.202	292.428	15.5739	462.604	328.643	328.643	153.891	15.5739	431.904	365.059	365.059	5.6853	43.095	15.5739	271.305	247.179	225.684	5.6853	43.095
15.5959	302.61	302.759	292.28	15.5959	482.319	328.429	328.429	159.495	15.5959	423.96	364.272	364.272	5.67733	43.095	15.5959	270.171	249.21	225.671	5.67733	43.095
15.6179	307.553	303.18	291.892	15.6179	487.709	328.214	328.214	189.961	15.6179	430.405	374.736	363.485	5.66938	43.095	15.6179	285.72	251.544	225.658	5.66938	43.095
15.6399	284.58	303.728	291.504	15.6399	517.961	328	328	177.045	15.6399	400.085	374.849	362.698	5.66146	43.095	15.6399	244.849	254.245	225.645	5.66146	43.095
15.6619	291.547	304.429	291.116	15.6619	504.831	327.786	327.786	180.368	15.6619	453.995	375.074	361.911	5.65355	43.095	15.6619	283.757	257.391	225.632	5.65355	43.095
15.6839	339.091	305.32	290.729	15.6839	535.709	355.341	327.571	159.114	15.6839	422.39	375.43	361.124	5.64567	43.095	15.6839	322.519	261.086	225.619	5.64567	43.095
15.7059	329.312	306.45	290.341	15.7059	516.548	357.433	327.357	200.548	15.7059	432.673	375.941	360.337	5.63781	43.095	15.7059	288.95	265.463	225.607	5.63781	43.095
15.7279	314.222	307.882	289.953	15.7279	560.372	359.824	327.143	183.452	15.7279	428.082	376.62	359.534	5.62998	43.095	15.7279	280.121	270.691	225.589	5.62998	43.095
15.7499	295.032	309.704	289.565	15.7499	546.019	362.567	326.929	163.468	15.7499	426.994	377.518	358.731	5.62216	43.095	15.7499	305.943	277.012	225.572	5.62216	43.095
15.7719	320.2	312.04	289.177	15.7719	529.197	365.728	326.714	180.393	15.7719	438.116	378.681	357.928	5.61437	43.095	15.7719	304.232	284.752	225.554	5.61437	43.095
15.7939	339.986	315.069	288.789	15.7939	549.784	369.39	326.5	210.52	15.7939	449.061	380.799	357.125	5.6066	43.095	15.7939	327.053	294.393	225.537	5.6066	43.095
15.8159	339.413	319.057	288.401	15.8159	584.176	373.656	326.286	237.953	15.8159	409.598	382.687	356.322	5.59885	43.095	15.8159	330.006	306.723	225.519	5.59885	43.095
15.8379	349.531	324.42	288.014	15.8379	616.611	378.658	326.071	223.619	15.8379	451.255	385.067	355.519	5.59112	43.095	15.8379	354.974	323.208	225.502	5.59112	43.095
15.8599	321.734	331.851	287.626	15.8599	608.182	384.564	325.857	202.461	15.8599	398.271	388.051	354.701	5.58341	43.095	15.8599	300.731	346.84	225.478	5.58341	43.095
15.8819	352.008	342.597	287.238	15.8819	594.056	391.595	325.643	181.133	15.8819	434.997	391.85	353.884	5.57573	43.095	15.8819	406.275	383.731	225.455	5.57573	43.095
15.9039	391.683	359.137	286.85	15.9039	581.174	400.041	325.429	162.277	15.9039	448.095	396.65	353.066	5.56807	43.095	15.9039	408.866	445.247	225.431	5.56807	43.095
15.9259	402.654	386.89	286.462	15.9259	572.567	410.291	325.214	158.046	15.9259	448.51	402.836	352.248	5.56042	43.095	15.9259	545.891	549.473	225.408	5.56042	43.095
15.9479	444.705	437.817	286.074	15.9479	580.922	422.876	325	166.599	15.9479	443.774	411.012	351.431	5.5528	43.095	15.9479	635.74	719.358	225.385	5.5528	43.095
15.9699	524.462	535.597	285.686	15.9699	605.136	438.537	324.786	142.191	15.9699	444.793	422.324	350.613	5.5452	43.095	15.9699	802.393	974.788	225.361	5.5452	43.095
15.9919	681.556	716.218	285.298	15.9919	600.527	458.336	324.571	85.9329	15.9919	474.05	439.08	349.782	5.53762	43.095	15.9919	1118.08	1317.82	225.33	5.53762	43.095
16.0139	973.905	1010.1	284.911	16.0139	569.817	483.884	324.357	78.5842	16.0139	527.337	465.867	348.952	5.53007	43.095	16.0139	1473.29	1710.7	225.299	5.53007	43.095
16.0359	1327.64	1400.61	284.523	16.0359	596.437	517.852	324.143	31.5907	16.0359	505.536	510.816	348.121	5.52253	43.095	16.0359	1934.82	2051.22	225.268	5.52253	43.095
16.0579	1780.71	1790.37	284.135	16.0579	596.808	565.217	323.929	14.1873	16.0579	592.647	586.242	347.291	5.51501	43.095	16.0579	2271.45	2199.29	225.238	5.51501	43.095
16.0799	2152.94	2030.52	283.747	16.0799	650.048	635.861	323.714	-32.2267	16.0799	723.125	706.898	346.46	5.50752	43.095	16.0799	2295.67	2096.22	225.207	5.50752	43.095
16.1019	2345.43	2014.11	283.359	16.1019	716.631	748.858	323.5	-81.899	16.1019	779.51	884.554	345.63	5.50004	43.095	16.1019	2005.77	1800.19	225.176	5.50004	43.095
16.1239	2088.8	1754.75	282.971	16.1239	854.581	936.48	323.286	-145.852	16.1239	966.988	1118.5	344.788	5.49259	43.095	16.1239	1392.71	1421.77	225.137	5.49259	43.095
16.1459	1535.76	1369.63	282.583	16.1459	1096.72	1242.57	323.071	-294.674	16.1459	1204.14	1381.75	343.947	5.48515	43.095	16.1459	907.915	1066.3	225.097	5.48515	43.095
16.1679	963.943	994.305	282.195	16.1679	1413.37	1708.04	322.857	-381.25	16.1679	1420.26	1606.6	343.105	5.47774	43.095	16.1679	598.627	788.309	225.058	5.47774	43.095
16.1899	610.385	710.163	281.567	16.1899	1950.19	2331.44	322.643	-442.719	16.1899	1568.99	1703.5	342.264	5.47034	43.095	16.1899	421.427	596.048	225.018	5.47034	43.095
16.2119	420.739	530.975	280.939	16.2119	2536.44	2979.16	322.429	-336.822	16.2119	1579.01	1635.11	341.422	5.46297	43.095	16.2119	332.063	474.205	224.979	5.46297	43.095
16.2339	360.935	430.778	280.311	16.2339	2996.3	3333.12	322.214	-132.967	16.2339	1416.48	1438.17	340.58	5.45561	43.095	16.2339	308.25	400.854	224.94	5.45561	43.095
16.2559	353.798	377.257	279.683	16.2559	3066.31	3199.28	322	-75.821	16.2559	1091.42	1183.81	339.73	5.44828	43.095	16.2559	292.954	356.905	224.89	5.44828	43.095
16.2779	346.201	347.671	279.055	16.2779	2635.36	2711.19	321.786	-212.6	16.2779	790.936	940.928	338.88	5.44097	43.095	16.2779	278.225	329.366	224.841	5.44097	43.095
16.2999	342.408	329.817	278.427	16.2999	1876.17	2088.77	321.571	-270.618	16.2999	600.947	747.08	338.029	5.43367	43.095	16.2999	277.06	310.733	224.792	5.43367	43.095
16.3219	321.407	317.982	277.798	16.3219	1263.09	1533.7	321.357	-313.25	16.3219	465.097	609.85	337.179	5.4264	43.095	16.3219	292.583	297.133	224.743	5.4264	43.095
16.3439	328.059	309.536	277.17	16.3439	817.496	1130.75	321.143	-310.18	16.3439	410.752	520.676	336.328	5.41914	43.095	16.3439	302.1	286.654	224.694	5.41914	43.095
16.3659	320.375	303.18	276.542	16.3659	558.747	868.927	320.929	-234.519	16.3659	406.924	465.681	335.478	5.41191	43.095	16.3659	277.823	278.306	224.645	5.41191	43.095
16.3879	334.225	298.205	275.914	16.3879	473.162	707.681	320.714	-188.587	16.3879	412.414	432.082	334.62	5.40469	43.095	16.3879	275.578	271.503	224.585	5.40469	43.095
16.4099	334.503	294.189	275.286	16.4099	420.139	608.726	320.5	-161.209	16.4099	378.141	410.757	333.763	5.3975	43.095	16.4099	288.239	265.887	224.526	5.3975	43.095
16.4319	321.142	290.864	274.658	16.4319	384.153	545.362	320.286	-127.04	16.4319	369.493	396.196	332.906	5.39032	43.095	16.4319	272.402	261.194	224.466	5.39032	43.095
16.4539	332.703	288.051	274.029	16.4539	374.966	502.007	320.071	-84.3727	16.4539	364.574	385.452	332.049	5.38316	43.095	16.4539	256.093	257.232	224.406	5.38316	43.095
16.4759	308.375	285.376	273.152	16.4759	386.083	470.455	319.857	-67.9973	16.4759	354.22	377.037	331.191	5.37602	43.095	16.4759	258.079	253.856	224.346	5.37602	43.095
16.4979	310.911	283.003	272.274	16.4979	378.459	446.457	319.643	-96.8112	16.4979	354.345	370.187	330.334	5.3689	43.095	16.4979	260.44	250.956	224.287	5.3689	43.095
16.5199	312.988	280.866	271.397	16.5199	330.853	427.664	319.429	-99.8276	16.5199	366.109	364.462	329.472	5.3618	43.095	16.5199	246.128	248.432	224.215	5.3618	43.095
16.5419	291.316	278.918	270.519	16.5419	312.818	412.646	319.214	-71.4563	16.5419	375.759	359.596	328.611	5.35472	43.095	16.5419	235.315	246.231	224.144	5.35472	43.095
16.5639	284.441	277.124	269.641	16.5639	328.989	400.446	319	-65.3845	16.5639	355.405	355.397	327.749	5.34766	43.095	16.5639	227.987	244.297	224.073	5.34766	43.095
16.5859	284.006	275.455	268.764	16.5859	324.748	390.132	318.523	-70.3898	16.5859	351.489	351.726	326.887	5.34061	43.095	16.5859	239.566	242.588	224.002	5.34061	43.095
16.6079	278.394	273.891	267.886	16.6079	311.098	381.488	318.046	-49.4797	16.6079	344.21	348.481	326.025	5.33359	43.095	16.6079	243.142	241.07	223.93	5.33359	43.095
16.6299	281.497	272.412	267.008	16.6299	324.678	374.158	317.569	-39.4162	16.6299	334.374	345.58	325.163	5.32658	43.095	16.6299	241.965	223.859	223.859	5.32658	43.095
16.6519	292.549	271.007	266.13	16.6519	328.458	367.875	317.092	-68.0553	16.6519	347.535	342.958	324.299	5.3196	43.095	16.6519	237.48	223.776	223.776	5.3196	43.095
16.6739	297.325	269.664	265.253	16.6739	294.382	362.438	316.615	-76.3117	16.6739	346.779	340.571	323.435	5.31263	43.095	16.6739	238.185	223.692	223.692	5.31263	43.095
16.6959	292.534	268.878	264.375	16.6959	281.379	357.69	316.138	-61.7315	16.6959	340.009	338.378	322.571	5.30568	43.095	16.6959	237.634	223.609	223.609	5.30568	43.095
16.7179	267.142	267.634	263.498	16.7179	291.779	353.511	315.661	-63.6396	16.7179	363.18	336.35	321.707	5.29874	43.095	16.7179	238.55	223.525	223.525	5.29874	43.095
16.7399	262.62	266.43	262.62	16.7399	286.164	349.804	315.184	-54.5259	16.7399	345.501	334.461	320.843	5.29183	43.095	16.7399	242.78	223.442	223.442	5.29183	43.095
16.7619	290.529	266.426	262.907	16.7619	291.966	346.491	314.707	-20.2825	16.7619	333.601	320.069	319.979	5.28493	43.095	16.7619	242.133	223.358	223.358	5.28493	43.095
16.7839	287.766	266.452	263.194	16.7839	293.947	314.23	314.23	-24.5695	16.7839	359.523	319.206	319.115	5.27805	43.095	16.7839	273.52	223.262	223.262	5.27805	43.095
16.8059	277.419	266.506	263.481	16.8059	289.183	313.753	313.753	-28.0961	16.8059	362.129	318.342	318.251	5.27119	43.095	16.8059	275.426	223.166	223.166	5.27119	43.095
16.8279	267.378	266.584	263.768	16.8279	285.18	313.276	313.276	-17.3147	16.8279	357.377	317.478	317.387	5.26435	43.095	16.8279	220.765	223.07	223.07	5.26435	43.095
16.8499	282.447	266.683	264.055	16.8499	295.484	312.799	312.799	-45.1838	16.8499	337.406	316.614	316.523	5.25753	43.095	16.8499	222.184	222.973	222.973	5.25753	43.095
16.8719	274.136	266.802	264.341	16.8719	267.138	312.322	312.322	-58.5773	16.8719	320.634	315.751	315.659	5.25072	43.095	16.8719	261.253	222.877	222.877	5.25072	43.095
16.8939	283.284	266.939	264.628	16.8939	253.268	311.845	311.845	-32.5787	16.8939	314.794	314.887	314.794	5.24393	43.095	16.8939	247.223	222.781	222.781	5.24393	43.095
16.9159	286.915	267.093	264.915	16.9159	278.789	311.368	311.368	-35.4424	16.9159	329.244	314.372	314.279	5.23716	43.095	16.9159	217.068	222.671	222.671	5.23716	43.095
16.9379	283.331	267.262	265.202	16.9379	275.448	310.891	310.891	-30.9726	16.9379	324.773	313.858	313.764	5.23041	43.095	16.9379	244.741	222.562	222.562	5.23041	43.095
16.9599	302.18	267.446	265.489	16.9599	279.441	310.414	310.414	-25.6159	16.9599	322.024	313.343	313.25	5.22368	43.095	16.9599	217.826	222.452	222.452	5.22368	43.095
16.9819	293.85	267.643	265.776	16.9819	284.321	309.937	309.937	-41.5212	16.9819	322.636	312.828	312.735	5.21696	43.095	16.9819	231.007	222.343	222.343	5.21696	43.095
17.0039	295.788	267.854	266.063	17.0039	267.939	309.46	309.46	-60.7733	17.0039	328.995	312.314	312.219	5.21026	43.095	17.0039	229.54	222.233	222.233	5.21026	43.095
17.0259	282.945	268.078	266.35	17.0259	248.209	308.983	308.983	-49.611	17.0259	323.477	311.799	311.704	5.20357	43.095	17.0259	227.693	223.502	222.124	5.20357	43.095
17.0479	270.921	268.14	266.462	17.0479	258.895	308.506	308.506	-56.9964	17.0479	346.738	311.282	311.187	5.19691	43.095	17.0479	234.325	223.487	222	5.19691	43.095
17.0699	277.833	268.215	266.574	17.0699	251.032	308.029	308.029	-42.1024	17.0699	340.828	310.765	310.67	5.19026	43.095	17.0699	225.709	223.486	221.877	5.19026	43.095
17.0919	298.954	268.325	266.685	17.0919	265.449	307.552	307.552	-31.2915	17.0919	326.035	310.248	310.152	5.18363	43.095	17.0919	239.953	223.5	221.754	5.18363	43.095
17.1139	300.421	268.482	266.797	17.1139	275.783	307.075	307.075	-53.5337	17.1139	324.5	309.73	309.635	5.17702	43.095	17.1139	237.624	223.532	221.631	5.17702	43.095
17.1359	329.129	268.665	266.909	17.1359	253.064	306.598	306.598	-42.067	17.1359	313.423	309.213	309.117	5.17042	43.095	17.1359	235.006	223.587	221.508	5.17042	43.095
17.1579	302.698	268.875	267.021	17.1579	264.054	306.121	306.121	-52.5766	17.1579	321.778	308.696	308.599	5.16384	43.095	17.1579	242.853	223.667	221.385	5.16384	43.095
17.1799	278.662	269.101	267.133	17.1799	253.067	305.644	305.644	-46.4717	17.1799	333.775	310.365	308.078	5.15728	43.095	17.1799	228.269	223.764	221.248	5.15728	43.095
17.2019	280.647	269.344	267.245	17.2019	258.695	305.167	305.167	-46.9692	17.2019	340.025	309.969	307.557	5.15073	43.095	17.2019	220.749	223.899	221.111	5.15073	43.095
17.2239	293.509	269.61	267.357	17.2239	257.721	304.69	304.69	-40.5353	17.2239	319.649	309.589	307.036	5.1442	43.095	17.2239	264.368	224.08	220.974	5.1442	43.095
17.2459	262.654	269.904	267.468	17.2459	263.677	304.213	304.213	-13.3698	17.2459	295.829	309.225	306.515	5.13769	43.095	17.2459	236.484	224.318	220.837	5.13769	43.095
17.2679	276.29	270.233	267.58	17.2679	290.366	303.736	303.736	-20.2687	17.2679	312.288	308.882	305.994	5.13119	43.095	17.2679	245.907	224.628	220.701	5.13119	43.095
17.2899	295.458	270.608	267.692	17.2899	282.99	303.259	303.259	-20.0331	17.2899	327.167	308.564	305.473	5.12471	43.095	17.2899	231.838	225.028	220.564	5.12471	43.095
17.3119	300.62	271.041	267.804	17.3119	282.748	302.782	302.782	-41.3731	17.3119	321.172	308.27	304.947	5.11825	43.095	17.3119	235.971	225.531	220.413	5.11825	43.095
17.3339	307.189	271.386	267.747	17.3339	260.932	302.305	302.305	-43.8437	17.3339	321.774	308.011	304.421	5.1118	43.095	17.3339	259.965	226.187	220.262	5.1118	43.095
17.3559	264.113	271.839	267.69	17.3559	257.984	301.828	301.828	-27.0078	17.3559	325.561	307.795	303.896	5.10537	43.095	17.3559	220.011	227.057	220.112	5.10537	43.095
17.3779	278.065	272.445	267.633	17.3779	274.343	301.351	301.351	-34.9854	17.3779	309.672	307.632	303.37	5.09896	43.095	17.3779	252.216	228.242	219.961	5.09896	43.095
17.3999	271.728	273.28	267.575	17.3999	265.888	300.874	300.874	-23.2955	17.3999	344.803	307.534	302.844	5.09256	43.095	17.3999	211.852	229.951	219.81	5.09256	43.095
17.4219	272.847	274.472	267.518	17.4219	277.101	300.397	300.397	-31.3568	17.4219	308.829	307.518	302.318	5.08618	43.095	17.4219	230.358	232.608	219.66	5.08618	43.095
17.4439	318.34	276.271	267.461	17.4439	268.563	299.92	299.92	-30.479	17.4439	315.452	307.601	301.787	5.07981	43.095	17.4439	231.061	237.024	219.495	5.07981	43.095
17.4659	290.392	279.207	267.404	17.4659	268.964	299.442	299.442	-36.7422	17.4659	328.446	307.82	301.256	5.07347	43.095	17.4659	236.746	244.613	219.331	5.07347	43.095
17.4879	304.512	284.463	267.347	17.4879	262.223	298.966	298.966	-30.6171	17.4879	348.39	308.224	300.725	5.06713	43.095	17.4879	230.222	257.326	219.167	5.06713	43.095
17.5099	289.28	294.489	267.29	17.5099	267.871	298.488	298.488	-59.813	17.5099	306.783	308.893	300.194	5.06082	43.095	17.5099	244.705	277.179	219.002	5.06082	43.095
17.5319	300.931	313.38	267.233	17.5319	238.198	298.012	298.012	-15.5756	17.5319	296.072	309.982	299.663	5.05451	43.095	17.5319	258.917	305.167	218.838	5.05451	43.095
17.5539	290.392	345.526	267.175	17.5539	281.959	297.534	297.534	-19.7959	17.5539	332.003	311.803	299.132	5.04823	43.095	17.5539	282.17	339.557	218.673	5.04823	43.095
17.5759	359.918	391.189	267.118	17.5759	277.262	297.058	297.058	-58.6291	17.5759	335.354	314.963	298.596	5.04196	43.095	17.5759	314.535	373.525	218.496	5.04196	43.095
17.5979	356.717	441.456	267.061	17.5979	237.951	296.58	296.58	-27.8827	17.5979	299.886	320.543	298.059	5.03571	43.095	17.5979	341.758	394.899	218.318	5.03571	43.095
17.6199	413.365	479.153	267.004	17.6199	268.221	296.103	296.103	-21.1023	17.6199	296.607	330.154	297.522	5.02947	43.095	17.6199	302.864	394.673	218.14	5.02947	43.095
17.6419	464.595	488.535	266.947	17.6419	274.524	295.626	295.626	4.9826	17.6419	313.118	345.702	296.985	5.02325	43.095	17.6419	320.879	374.732	217.962	5.02325	43.095
17.6639	436.768	466.207	266.89	17.6639	300.132	295.149	295.149	-11.2863	17.6639	366.673	368.666	296.448	5.01704	43.095	17.6639	302.479	342.914	217.785	5.01704	43.095
17.6859	377.372	422.812	266.833	17.6859	283.386	294.673	294.672	-63.5665	17.6859	362.408	398.877	295.911	5.01085	43.095	17.6859	305.98	308.93	217.607	5.01085	43.095
17.7079	365.657	374.65	266.776	17.7079	230.629	294.195	294.195	-49.9382	17.7079	368.264	432.719	295.368	5.00467	43.095	17.7079	268.777	280.021	217.416	5.00467	43.095
17.7299	318.527	334.391	266.718	17.7299	243.78	293.718	293.718	6.785	17.7299	380.801	461.31	294.825	4.99851	43.095	17.7299	244.922	258.767	217.225	4.99851	43.095
17.7519	280.939	306.86	266.661	17.7519	300.026	293.241	293.241	-7.4995	17.7519	380.058	473.293	294.282	4.99237	43.095	17.7519	230.502	244.627	217.034	4.99237	43.095
17.7739	290.455	290.602	266.604	17.7739	285.265	292.764	292.764	-4.8821	17.7739	389.041	464.445	293.739	4.98624	43.095	17.7739	253.27	235.821	216.843	4.98624	43.095
17.7959	302.466	281.772	266.547	17.7959	287.405	292.287	292.287	-5.7914	17.7959	390.755	439.387	293.196	4.98012	43.095	17.7959	230.243	230.467	216.652	4.98012	43.095
17.8179	273.473	277.001	266.49	17.8179	286.019	291.81	291.81	-23.8467	17.8179	356.861	406.425	292.653	4.97402	43.095	17.8179	242.932	227.124	216.461	4.97402	43.095
17.8399	272.961	274.252	266.433	17.8399	267.487	291.333	291.333	-5.6963	17.8399	346.003	374.24	292.104	4.96794	43.095	17.8399	240.652	224.875	216.258	4.96794	43.095
17.8619	305.151	272.51	266.376	17.8619	285.16	290.856	290.856	-6.465	17.8619	350.266	348.056	291.554	4.96187	43.095	17.8619	255.603	223.234	216.054	4.96187	43.095
17.8839	268.436	271.312	266.318	17.8839	283.914	290.379	290.379	-17.5288	17.8839	349.482	329.147	291.005	4.95581	43.095	17.8839	236.011	221.952	215.851	4.95581	43.095
17.9059	274.92	270.266	266.092	17.9059	272.373	289.902	289.902	-30.4271	17.9059	346.437	316.557	290.455	4.94977	43.095	17.9059	223.665	220.903	215.647	4.94977	43.095
17.9279	301.842	269.427	265.866	17.9279	258.998	289.425	289.425	-34.1502	17.9279	303.322	308.558	289.906	4.94375	43.095	17.9279	238.568	220.02	215.444	4.94375	43.095
17.9499	273.8	271.29	265.64	17.9499	254.798	288.948	288.948	-17.6473	17.9499	334.846	303.488	289.357	4.93774	43.095	17.9499	224.396	219.259	215.24	4.93774	43.095
17.9719	281.923	270.694	265.414	17.9719	270.824	288.471	288.471	-42.2538	17.9719	302.994	300.117	288.801	4.93175	43.095	17.9719	225.231	218.582	215.025	4.93175	43.095
17.9939	283.728	270.171	265.188	17.9939	245.74	287.994	287.994	-50.116	17.9939	282.105	297.695	288.246	4.92577	43.095	17.9939	239.468	217.979	214.809	4.92577	43.095
18.0159	269.927	269.703	264.962	18.0159	237.401	287.517	287.517	-46.8506	18.0159	325.3	295.806	287.69	4.9198	43.095	18.0159	225.362	217.436	214.594	4.9198	43.095
18.0379	272.809	269.277	264.736	18.0379	240.19	287.04	287.04	-24.3819	18.0379	325.693	294.239	287.135	4.91385	43.095	18.0379	234.493	216.941	214.378	4.91385	43.095
18.0599	273.577	268.884	264.51	18.0599	262.181	286.563	286.563	-14.8757	18.0599	326.532	292.887	286.579	4.90791	43.095	18.0599	241.872	216.484	214.163	4.90791	43.095
18.0819	246.432	268.517	264.283	18.0819	271.211	286.086	286.086	-15.0711	18.0819	341.583	291.687	286.024	4.90199	43.095	18.0819	241.298	216.061	213.947	4.90199	43.095
18.1039	263.478	268.172	264.057	18.1039	270.538	285.609	285.609	-18.2199	18.1039	308.514	290.597	285.462	4.89608	43.095	18.1039	236.864	215.652	213.72	4.89608	43.095
18.1259	258.332	267.844	263.831	18.1259	266.912	285.132	285.132	-22.8221	18.1259	292.351	289.598	284.901	4.89019	43.095	18.1259	236.449	215.266	213.494	4.89019	43.095
18.1479	263.736	267.53	263.605	18.1479	261.833	284.655	284.655	-36.2923	18.1479	308.861	288.669	284.339	4.88431	43.095	18.1479	230.384	214.899	213.267	4.88431	43.095
18.1699	275.083	267.228	263.379	18.1699	247.886	284.178	284.178	-14.0566	18.1699	288.732	287.797	283.778	4.87845	43.095	18.1699	229.285	213.04	213.04	4.87845	43.095
18.1919	277.92	266.773	262.99	18.1919	269.644	283.701	283.701	-12.3441	18.1919	306.139	286.972	283.217	4.8726	43.095	18.1919	227.687	212.813	212.813	4.8726	43.095
18.2139	277.506	266.326	262.601	18.2139	270.88	283.224	283.224	-5.6692	18.2139	335.13	286.184	282.655	4.86676	43.095	18.2139	237.268	212.586	212.586	4.86676	43.095
18.2359	276.887	265.887	262.212	18.2359	277.078	282.747	282.747	-18.626	18.2359	332.693	285.423	282.089	4.86094	43.095	18.2359	213.665	212.349	212.349	4.86094	43.095
18.2579	274.003	265.454	261.823	18.2579	263.644	282.27	282.27	-23.9769	18.2579	311.621	284.688	281.522	4.85513	43.095	18.2579	224.776	212.112	212.112	4.85513	43.095
18.2799	290.998	265.026	261.434	18.2799	257.816	281.793	281.793	0.0623	18.2799	309.415	283.974	280.955	4.84934	43.095	18.2799	237.541	211.875	211.875	4.84934	43.095
18.3019	299.988	264.603	261.045	18.3019	281.378	281.316	281.316	-9.856	18.3019	315.346	283.279	280.388	4.84356	43.095	18.3019	224.429	211.637	211.637	4.84356	43.095
18.3239	281.494	264.184	260.656	18.3239	270.983	280.839	280.839	7.683	18.3239	305.492	279.94	279.821	4.83779	43.095	18.3239	230.219	211.4	211.4	4.83779	43.095
18.3459	275.214	263.769	260.267	18.3459	288.045	280.362	280.362	23.1337	18.3459	313.562	279.374	279.255	4.83204	43.095	18.3459	245.525	211.163	211.163	4.83204	43.095
18.3679	280.839	263.356	259.878	18.3679	303.019	279.885	279.885	8.5338	18.3679	329.469	278.803	278.683	4.8263	43.095	18.3679	248.635	210.916	210.916	4.8263	43.095
18.3899	287.144	262.947	259.489	18.3899	287.942	279.408	279.408	2.017	18.3899	322.886	278.232	278.112	4.82058	43.095	18.3899	236.202	210.669	210.669	4.82058	43.095
18.4119	279.155	262.54	259.1	18.4119	280.948	278.931	278.931	-15.3489	18.4119	308.7	277.661	277.54	4.81487	43.095	18.4119	232.976	210.423	210.423	4.81487	43.095
18.4339	258.085	262.135	258.711	18.4339	263.105	278.454	278.454	-22.734	18.4339	315.442	277.09	276.969	4.80917	43.095	18.4339	229.528	210.176	210.176	4.80917	43.095
18.4559	258.322	261.733	258.322	18.4559	255.243	277.977	277.977	14.0219	18.4559	336.147	276.519	276.397	4.80349	43.095	18.4559	233.673	209.929	209.929	4.80349	43.095
18.4779	268.762	261.84	258.44	18.4779	291.522	277.5	277.5	20.9525	18.4779	343.501	275.948	275.826	4.79782	43.095	18.4779	234.153	209.682	209.682	4.79782	43.095
18.4999	265.61	261.948	258.558	18.4999	297.976	277.023	277.023	21.1294	18.4999	313.013	275.373	275.25	4.79216	43.095	18.4999	225.937	209.427	209.427	4.79216	43.095
18.5219	271.381	262.058	258.677	18.5219	297.675	276.546	276.546	31.7938	18.5219	297.489	274.798	274.675	4.78652	43.095	18.5219	225.006	209.172	209.172	4.78652	43.095
18.5439	278.896	262.169	258.795	18.5439	307.863	276.069	276.069	19.4191	18.5439	304.745	274.224	274.099	4.78089	43.095	18.5439	227.781	208.916	208.916	4.78089	43.095
18.5659	279.722	262.282	258.913	18.5659	295.011	275.592	275.592	33.0688	18.5659	292.153	273.649	273.524	4.77528	43.095	18.5659	234.005	208.661	208.661	4.77528	43.095
18.5879	253.496	262.396	259.031	18.5879	308.184	275.115	275.115	41.6235	18.5879	289.843	273.074	272.949	4.76967	43.095	18.5879	236.422	208.406	208.406	4.76967	43.095
18.6099	257.459	262.511	259.149	18.6099	316.261	274.638	274.638	32.5627	18.6099	300.562	272.499	272.373	4.76408	43.095	18.6099	228.259	208.15	208.15	4.76408	43.095
18.6319	267.726	262.627	259.268	18.6319	306.724	274.161	274.161	16.0534	18.6319	311.67	271.921	271.795	4.75851	43.095	18.6319	230.892	207.888	207.888	4.75851	43.095
18.6539	250.736	262.745	259.386	18.6539	289.737	273.684	273.684	12.8624	18.6539	287.467	271.343	271.216	4.75295	43.095	18.6539	211.188	207.625	207.625	4.75295	43.095
18.6759	233.78	262.863	259.504	18.6759	286.069	273.207	273.207	26.572	18.6759	306.075	270.765	270.638	4.7474	43.095	18.6759	202.965	207.362	207.362	4.7474	43.095
18.6979	271.555	262.988	259.622	18.6979	299.302	272.73	272.73	41.9572	18.6979	310.21	270.188	270.06	4.74186	43.095	18.6979	210.857	207.1	207.1	4.74186	43.095
18.7199	282.519	263.114	259.74	18.7199	314.21	272.253	272.253	56.6071	18.7199	322.042	269.61	269.481	4.73634	43.095	18.7199	226.152	206.837	206.837	4.73634	43.095
18.7419	280.025	263.243	259.859	18.7419	328.383	271.776	271.776	69.2109	18.7419	323.634	269.032	268.903	4.73083	43.095	18.7419	235.015	206.574	206.574	4.73083	43.095
18.7639	267.004	263.373	259.977	18.7639	340.51	271.299	271.299	44.6955	18.7639	335.375	268.452	268.322	4.72533	43.095	18.7639	238.734	206.305	206.305	4.72533	43.095
18.7859	252.348	263.503	260.095	18.7859	315.517	270.822	270.822	42.5537	18.7859	299.245	267.872	267.742	4.71985	43.095	18.7859	220.548	206.036	206.036	4.71985	43.095
18.8079	282.918	263.634	260.213	18.8079	312.899	270.345	270.345	45.7026	18.8079	292.017	267.292	267.162	4.71437	43.095	18.8079	225.429	205.767	205.767	4.71437	43.095
18.8299	281.194	263.765	260.332	18.8299	315.57	269.868	269.868	48.5137	18.8299	291.257	266.712	266.581	4.70892	43.095	18.8299	233.881	205.498	205.498	4.70892	43.095
18.8519	293.259	263.897	260.45	18.8519	317.904	269.391	269.391	56.7844	18.8519	284.596	266.132	266.001	4.70347	43.095	18.8519	231.33	205.229	205.229	4.70347	43.095
18.8739	259.866	264.029	260.568	18.8739	325.698	268.914	268.914	39.9241	18.8739	324.635	265.553	265.42	4.69804	43.095	18.8739	227.032	204.96	204.96	4.69804	43.095
18.8959	237.694	264.161	260.686	18.8959	308.361	268.437	268.437	72.4471	18.8959	351.099	264.972	264.839	4.69262	43.095	18.8959	204.091	204.686	204.686	4.69262	43.095
18.9179	235.006	264.294	260.804	18.9179	340.407	267.96	267.96	64.9899	18.9179	308.162	264.391	264.257	4.68721	43.095	18.9179	217.741	204.412	204.412	4.68721	43.095
18.9399	242.787	264.428	260.923	18.9399	332.473	267.483	267.483	52.8698	18.9399	290.081	263.81	263.676	4.68181	43.095	18.9399	227.107	204.137	204.137	4.68181	43.095
18.9619	258.479	264.562	261.041	18.9619	319.875	267.006	267.006	44.2357	18.9619	322.294	263.229	263.094	4.67643	43.095	18.9619	207.4	203.863	203.863	4.67643	43.095
18.9839	259.592	264.697	261.159	18.9839	310.764	266.529	266.529	36.3924	18.9839	308.473	262.648	262.513	4.67106	43.095	18.9839	228.565	203.589	203.589	4.67106	43.095
19.0059	270.423	264.832	261.277	19.0059	302.444	266.052	266.052	48.7032	19.0059	330.762	262.068	261.932	4.6657	43.095	19.0059	214.558	203.315	203.315	4.6657	43.095
19.0279	261.395	264.968	261.395	19.0279	314.278	265.575	265.575	33.3927	19.0279	299.686	261.487	261.35	4.66036	43.095	19.0279	216.64	203.037	203.037	4.66036	43.095
19.0499	250.589	264.937	261.346	19.0499	298.49	265.098	265.098	26.9707	19.0499	323.151	260.906	260.769	4.65503	43.095	19.0499	209.588	202.759	202.759	4.65503	43.095
19.0719	250.714	264.907	261.296	19.0719	291.591	264.621	264.621	34.6344	19.0719	316.198	260.325	260.187	4.64971	43.095	19.0719	213.983	202.481	202.481	4.64971	43.095
19.0939	282.169	264.877	261.247	19.0939	298.778	264.144	264.144	22.2838	19.0939	295.789	259.744	259.606	4.6444	43.095	19.0939	225.382	202.203	202.203	4.6444	43.095
19.1159	293.157	264.849	261.197	19.1159	285.95	263.667	263.667	1.218	19.1159	265.772	259.163	259.024	4.6391	43.095	19.1159	242.82	201.925	201.925	4.6391	43.095
19.1379	275.299	264.865	261.148	19.1379	264.408	263.19	263.19	18.2364	19.1379	258.443	258.583	258.443	4.63382	43.095	19.1379	225.407	201.647	201.647	4.63382	43.095
19.1599	240.471	264.839	261.098	19.1599	280.949	262.713	262.713	29.0104	19.1599	296.818	258.99	258.85	4.62855	43.095	19.1599	231.114	201.367	201.367	4.62855	43.095
19.1819	260.807	264.813	261.048	19.1819	291.246	262.236	262.236	14.4771	19.1819	333.963	259.398	259.257	4.62329	43.095	19.1819	192.642	201.086	201.086	4.62329	43.095
19.2039	301.044	264.788	260.999	19.2039	276.236	261.759	261.759	32.5266	19.2039	261.861	259.805	259.664	4.61804	43.095	19.2039	253.947	200.806	200.806	4.61804	43.095
19.2259	284.266	264.764	260.949	19.2259	293.808	261.282	261.282	24.654	19.2259	271.988	260.213	260.071	4.61281	43.095	19.2259	244.906	200.525	200.525	4.61281	43.095
19.2479	287.744	264.742	260.9	19.2479	285.459	260.805	260.805	39.1487	19.2479	286.315	260.62	260.477	4.60759	43.095	19.2479	243.032	200.245	200.245	4.60759	43.095
19.2699	282.22	264.721	260.85	19.2699	299.476	260.328	260.328	3.0339	19.2699	321.733	261.028	260.884	4.60238	43.095	19.2699	210.209	199.964	199.964	4.60238	43.095
19.2919	275.169	264.701	260.801	19.2919	262.885	259.851	259.851	15.469	19.2919	321.054	261.435	261.291	4.59718	43.095	19.2919	220.728	199.683	199.683	4.59718	43.095
19.3139	265.091	264.683	260.751	19.3139	274.843	259.374	259.374	-10.8394	19.3139	285.37	261.843	261.698	4.59199	43.095	19.3139	200.214	199.401	199.401	4.59199	43.095
19.3359	273.034	264.499	260.535	19.3359	248.057	258.897	258.897	23.0963	19.3359	308.054	262.25	262.105	4.58681	43.095	19.3359	206.087	199.119	199.119	4.58681	43.095
19.3579	290.57	264.317	260.318	19.3579	281.516	258.42	258.42	-9.9362	19.3579	338.224	262.658	262.512	4.58165	43.095	19.3579	260.613	198.837	198.837	4.58165	43.095
19.3799	261.033	264.137	260.102	19.3799	248.006	257.942	257.942	-9.4592	19.3799	283.773	263.065	262.918	4.5765	43.095	19.3799	233.772	198.555	198.555	4.5765	43.095
19.4019	262.62	263.959	259.885	19.4019	248.006	257.466	257.466	-9.4383	19.4019	276.043	263.473	263.325	4.57136	43.095	19.4019	225.236	198.274	198.274	4.57136	43.095
19.4239	276.436	263.784	259.669	19.4239	247.55	256.988	256.988	-17.4006	19.4239	301.856	263.88	263.732	4.56623	43.095	19.4239	230.347	197.992	197.992	4.56623	43.095
19.4459	246.733	263.61	259.452	19.4459	239.111	256.512	256.512	-13.0728	19.4459	301.183	264.288	264.139	4.56112	43.095	19.4459	217.798	197.71	197.71	4.56112	43.095
19.4679	244.285	263.439	259.236	19.4679	242.962	256.034	256.034	13.5501	19.4679	330.248	264.695	264.546	4.55601	43.095	19.4679	216.134	197.428	197.428	4.55601	43.095
19.4899	260.269	263.271	259.019	19.4899	269.108	255.558	255.558	33.8063	19.4899	286.721	265.103	264.952	4.55092	43.095	19.4899	227.117	197.146	197.146	4.55092	43.095
19.5119	262.385	263.106	258.803	19.5119	288.887	255.081	255.081	16.1879	19.5119	313.085	265.51	265.359	4.54584	43.095	19.5119	196.688	196.864	196.864	4.54584	43.095
19.5339	259.472	262.945	258.586	19.5339	270.791	254.603	254.603	18.9	19.5339	298.025	265.918	265.766	4.54077	43.095	19.5339	196.583	196.583	196.583	4.54077	43.095
19.5559	282.863	262.787	258.37	19.5559	273.026	254.126	254.126	-9.1901	19.5559	311.147	266.325	266.173	4.53571	43.095	19.5559	215.513	197.006	197.006	4.53571	43.095
19.5779	304.813	262.633	258.153	19.5779	244.459	253.649	253.649	-8.7618	19.5779	293.878	266.732	266.579	4.53066	43.095	19.5779	204.732	197.428	197.428	4.53066	43.095
19.5999	270.494	262.483	257.937	19.5999	244.411	253.172	253.172	13.5689	19.5999	310.938	267.14	266.986	4.52562	43.095	19.5999	206.413	197.851	197.851	4.52562	43.095
19.6219	261.684	262.339	257.72	19.6219	266.264	252.695	252.695	27.5244	19.6219	306.62	267.547	267.393	4.5206	43.095	19.6219	226.167	198.274	198.274	4.5206	43.095
19.6439	267.123	262.2	257.504	19.6439	279.743	252.218	252.218	36.2406	19.6439	311.016	267.955	267.8	4.51559	43.095	19.6439	226.485	198.697	198.697	4.51559	43.095
19.6659	299.123	262.068	257.287	19.6659	287.982	251.741	251.741	35.5542	19.6659	290.495	268.362	268.206	4.51058	43.095	19.6659	221.013	199.119	199.119	4.51058	43.095
19.6879	286.451	261.942	257.071	19.6879	286.819	251.264	251.264	23.4337	19.6879	289.753	268.77	268.613	4.50559	43.095	19.6879	212.166	199.536	199.536	4.50559	43.095
19.7099	260.642	261.825	256.854	19.7099	274.221	250.787	250.787	3.1604	19.7099	318.9	269.177	269.02	4.50061	43.095	19.7099	228.585	199.953	199.953	4.50061	43.095
19.7319	239.243	261.716	256.638	19.7319	253.471	250.31	250.31	23.2799	19.7319	331.653	269.584	269.426	4.49565	43.095	19.7319	224.778	200.37	200.37	4.49565	43.095
19.7539	271.088	261.617	256.421	19.7539	273.113	249.833	249.833	-8.8448	19.7539	301.566	269.992	269.833	4.49069	43.095	19.7539	216.047	200.787	200.787	4.49069	43.095
19.7759	295.6	261.529	256.205	19.7759	240.512	249.356	249.356	-2.6041	19.7759	308.771	270.399	270.24	4.48574	43.095	19.7759	218.94	201.204	201.204	4.48574	43.095
19.7979	276.757	261.455	255.988	19.7979	246.275	248.879	248.879	20.7557	19.7979	309.161	270.807	270.646	4.48081	43.095	19.7979	227.92	206.542	201.621	4.48081	43.095
19.8199	293.263	261.396	255.772	19.8199	269.158	248.402	248.402	24.8084	19.8199	312.553	271.214	271.053	4.47588	43.095	19.8199	200.356	207.347	202.03	4.47588	43.095
19.8419	280.892	261.355	255.555	19.8419	272.734	247.925	247.925	11.5537	19.8419	282.903	271.621	271.459	4.47097	43.095	19.8419	206.803	208.202	202.438	4.47097	43.095
19.8639	260.891	261.335	255.339	19.8639	259.002	247.448	247.448	-0.4807	19.8639	273.604	272.029	271.866	4.46607	43.095	19.8639	232.82	209.115	202.846	4.46607	43.095
19.8859	255.123	261.339	255.123	19.8859	246.491	246.971	246.971	13.5264	19.8859	301.727	272.436	272.273	4.46118	43.095	19.8859	240.196	210.097	203.255	4.46118	43.095
19.9079	273.883	261.973	255.508	19.9079	260.021	246.494	246.494	22.656	19.9079	317.375	272.844	272.679	4.4563	43.095	19.9079	247.575	211.162	203.663	4.4563	43.095
19.9299	262.34	262.642	255.893	19.9299	268.673	246.017	246.017	35.8259	19.9299	308.008	273.251	273.086	4.45143	43.095	19.9299	217.339	212.325	204.071	4.45143	43.095
19.9519	268.118	263.353	256.278	19.9519	281.366	245.54	245.54	21.7096	19.9519	297.736	273.658	273.492	4.44657	43.095	19.9519	225.808	213.595	204.469	4.44657	43.095
19.9739	272.909	264.116	256.663	19.9739	266.773	245.063	245.063	24.31	19.9739	298.834	277.682	273.899	4.44172	43.095	19.9739	236.206	215.01	204.866	4.44172	43.095
19.9959	270.637	264.942	257.048	19.9959	268.896	244.586	244.586	12.5697	19.9959	293.897	278.186	274.305	4.43688	43.095	19.9959	239.785	216.605	205.263	4.43688	43.095
20.0179	265.799	265.848	257.434	20.0179	256.679	244.109	244.109	-3.7465	20.0179	290.095	278.696	274.712	4.43206	43.095	20.0179	230.268	218.421	205.66	4.43206	43.095
20.0399	262.165	266.856	257.819	20.0399	240.401	244.147	243.632	-10.462	20.0399	292.535	279.212	275.118	4.42724	43.095	20.0399	231.666	220.519	206.057	4.42724	43.095
20.0619	263.727	267.996	258.204	20.0619	233.251	243.713	243.155	-18.7621	20.0619	296.504	279.736	275.525	4.42244	43.095	20.0619	252.055	222.976	206.454	4.42244	43.095
20.0839	260.684	269.311	258.589	20.0839	224.522	243.284	242.678	-14.424	20.0839	295.879	280.269	275.932	4.41764	43.095	20.0839	250.038	225.89	206.837	4.41764	43.095
20.1059	250.919	270.864	258.974	20.1059	228.438	242.862	242.201	9.6228	20.1059	299.691	280.811	276.338	4.41286	43.095	20.1059	237.711	229.441	207.22	4.41286	43.095
20.1279	246.971	272.753	259.36	20.1279	252.069	242.447	241.724	30.7539	20.1279	293.982	281.365	276.744	4.40808	43.095	20.1279	236.429	233.913	207.603	4.40808	43.095
20.1499	248.776	275.131	259.745	20.1499	272.795	242.041	241.247	18.0805	20.1499	311.344	281.932	277.151	4.40332	43.095	20.1499	242.481	239.853	207.986	4.40332	43.095
20.1719	268.147	278.266	260.13	20.1719	259.727	241.646	240.77	11.3752	20.1719	311.392	282.515	277.557	4.39857	43.095	20.1719	259.314	248.387	208.369	4.39857	43.095
20.1939	286.369	282.469	260.324	20.1939	252.64	241.265	240.293	0.1943	20.1939	282.718	283.118	277.964	4.39382	43.095	20.1939	286.395	261.753	208.752	4.39382	43.095
20.2159	269.394	288.984	260.518	20.2159	241.095	240.901	239.816	-15.6372	20.2159	287.831	283.744	278.37	4.38909	43.095	20.2159	291.64	283.917	209.119	4.38909	43.095
20.2379	300.267	300.151	260.712	20.2379	224.919	240.556	239.339	-38.2469	20.2379	297.491	284.4	278.777	4.38437	43.095	20.2379	309.826	320.837	209.485	4.38437	43.095
20.2599	328.15	324.287	260.906	20.2599	201.991	240.238	238.862	-15.9276	20.2599	300.667	285.095	279.183	4.37966	43.095	20.2599	376.285	379.372	209.852	4.37966	43.095
20.2819	361.657	363.357	261.1	20.2819	224.025	239.953	238.385	29.3109	20.2819	300.211	285.842	279.59	4.37496	43.095	20.2819	425.813	464.411	210.219	4.37496	43.095
20.3039	430.307	431.067	261.294	20.3039	269.021	239.71	237.908	12.1999	20.3039	290.043	286.666	279.996	4.37027	43.095	20.3039	487.273	574.017	210.585	4.37027	43.095
20.3259	504.833	530.587	261.488	20.3259	251.723	239.523	237.431	-8.1379	20.3259	303.863	287.793	280.403	4.36559	43.095	20.3259	592.9	692.218	210.952	4.36559	43.095
20.3479	618.782	645.942	261.683	20.3479	231.273	239.411	236.954	15.5892	20.3479	310.505	288.975	280.809	4.36092	43.095	20.3479	711.344	783.454	211.3	4.36092	43.095
20.3699	748.558	741.322	261.877	20.3699	254.993	239.403	236.477	32.0526	20.3699	292.978	290.569	281.216	4.35626	43.095	20.3699	810.6	810.976	211.648	4.35626	43.095
20.3919	830.733	780.19	262.071	20.3919	271.598	239.546	236	22.4457	20.3919	298.019	292.865	281.622	4.35161	43.095	20.3919	793.382	771.719	211.996	4.35161	43.095
20.4139	787.003	749.3	262.265	20.4139	262.95	240.505	236.106	18.8238	20.4139	299.763	296.278	282.029	4.34697	43.095	20.4139	659.209	685.057	212.344	4.34697	43.095
20.4359	693.674	665.243	262.459	20.4359	260.68	241.856	236.212	3.4028	20.4359	296.83	301.08	282.435	4.34234	43.095	20.4359	530.283	575.725	212.692	4.34234	43.095
20.4579	551.177	559.558	262.653	20.4579	247.299	243.896	236.317	6.9034	20.4579	294.238	307.44	282.841	4.33772	43.095	20.4579	395.137	471.318	213.041	4.33772	43.095
20.4799	411.981	461.475	262.847	20.4799	254.022	247.118	236.423	-14.0094	20.4799	297.773	314.941	283.248	4.33311	43.095	20.4799	302.493	388.389	213.368	4.33311	43.095
20.5019	334.445	387.606	263.041	20.5019	238.195	252.204	236.529	-20.2091	20.5019	304.272	322.219	283.654	4.32851	43.095	20.5019	277.437	330.136	213.695	4.32851	43.095
20.5239	306.333	340.481	263.235	20.5239	239.62	259.829	236.635	-6.1111	20.5239	313.963	326.998	284.061	4.32392	43.095	20.5239	245.05	292.62	214.023	4.32392	43.095
20.5459	281.005	313.857	263.429	20.5459	263.943	270.055	236.741	-13.5833	20.5459	311.233	327.755	284.467	4.31934	43.095	20.5459	247.62	269.772	214.35	4.31934	43.095
20.5679	278.595	299.654	263.623	20.5679	267.178	280.762	236.846	-7.692	20.5679	292.832	324.928	284.874	4.31476	43.095	20.5679	242.9	256.086	214.678	4.31476	43.095
20.5899	297.427	291.949	263.817	20.5899	279.024	286.716	236.952	16.211	20.5899	285.28	319.74	285.28	4.3102	43.095	20.5899	239.793	247.648	215.005	4.3102	43.095
20.6119	272.576	287.472	264.012	20.6119	301.437	285.226	237.058	29.8032	20.6119	323.582	313.748	285.702	4.30565	43.095	20.6119	223.862	242.075	215.31	4.30565	43.095
20.6339	266.547	284.664	264.206	20.6339	308.735	278.931	237.164	-7.546	20.6339	343.369	308.402	286.124	4.30111	43.095	20.6339	232.266	238.132	215.615	4.30111	43.095
20.6559	299.278	282.804	264.4	20.6559	262.43	269.976	237.269	-22.3204	20.6559	329.462	304.422	286.546	4.29658	43.095	20.6559	236.507	235.186	215.92	4.29658	43.095
20.6779	290.476	281.535	264.594	20.6779	238.494	260.815	237.375	-9.1848	20.6779	321.003	301.866	286.968	4.29206	43.095	20.6779	226.991	232.911	216.225	4.29206	43.095
20.6999	277.899	280.663	264.788	20.6999	244.405	253.59	237.481	-19.5038	20.6999	298.629	300.472	287.39	4.28755	43.095	20.6999	220.188	231.122	216.53	4.28755	43.095
20.7219	291.524	280.07	264.982	20.7219	229.162	248.666	237.587	-27.069	20.7219	301.317	299.896	287.812	4.28304	43.095	20.7219	225.212	229.702	216.835	4.28304	43.095
20.7439	289.677	279.685	265.176	20.7439	218.47	245.538	237.693	-13.7921	20.7439	315.802	299.839	288.234	4.27855	43.095	20.7439	254.568	228.545	217.116	4.27855	43.095
20.7659	277.602	279.268	265.179	20.7659	229.812	243.604	237.798	-6.9499	20.7659	340.619	300.092	288.656	4.27407	43.095	20.7659	243.598	227.614	217.398	4.27407	43.095
20.7879	269.318	278.976	265.182	20.7879	235.444	242.394	237.904	-5.6229	20.7879	285.868	300.529	289.079	4.2696	43.095	20.7879	222.752	226.866	217.679	4.2696	43.095
20.8099	267.983	278.788	265.185	20.8099	235.985	241.608	238.01	-12.6043	20.8099	292.606	301.082	289.5	4.26513	43.095	20.8099	233.835	226.264	217.96	4.26513	43.095
20.8319	270.519	278.687	265.188	20.8319	228.471	241.075	238.116	-11.147	20.8319	349.754	301.719	289.923	4.26068	43.095	20.8319	231.982	225.784	218.241	4.26068	43.095
20.8539	248.918	278.661	265.191	20.8539	229.554	240.701	238.222	-20.7727	20.8539	290.345	302.423	290.345	4.25623	43.095	20.8539	240.351	225.403	218.522	4.25623	43.095
20.8759	315.681	278.703	265.194	20.8759	219.663	240.436	238.327	-12.646	20.8759	297.83	303.337	290.916	4.2518	43.095	20.8759	245.454	225.08	218.779	4.2518	43.095
20.8979	271.036	278.809	265.197	20.8979	227.602	240.248	238.433	23.4601	20.8979	321.96	304.306	291.488	4.24737	43.095	20.8979	230.251	224.827	219.035	4.24737	43.095
20.9199	304.669	278.975	265.2	20.9199	263.577	240.116	238.539	-1.6804	20.9199	307.28	305.329	292.06	4.24295	43.095	20.9199	221.801	224.634	219.291	4.24295	43.095
20.9419	298.324	279.201	265.203	20.9419	238.348	240.029	238.645	25.0733	20.9419	313.995	306.406	292.631	4.23854	43.095	20.9419	227.297	219.547	219.547	4.23854	43.095
20.9639	276.94	279.487	265.206	20.9639	265.047	239.974	238.751	-17.1802	20.9639	307.692	307.54	293.203	4.23415	43.095	20.9639	260.781	219.803	219.803	4.23415	43.095
20.9859	280.547	279.835	265.209	20.9859	222.766	239.946	238.856	16.4914	20.9859	327.32	308.732	293.775	4.22976	43.095	20.9859	235.385	220.06	220.06	4.22976	43.095
21.0079	269.78	280.25	265.212	21.0079	256.43	239.938	238.962	7.6839	21.0079	300.005	309.976	294.336	4.22538	43.095	21.0079	245.169	220.29	220.29	4.22538	43.095
21.0299	265.215	280.738	265.215	21.0299	247.631	239.948	239.068	-13.1491	21.0299	300.851	311.288	294.897	4.22101	43.095	21.0299	244.11	220.521	220.521	4.22101	43.095
21.0519	290.908	281.872	265.786	21.0519	226.821	239.97	239.174	-5.2466	21.0519	348.029	312.674	295.459	4.21664	43.095	21.0519	217.101	246.688	220.751	4.21664	43.095
21.0739	296.87	283.096	266.358	21.0739	234.758	240.005	239.28	28.4408	21.0739	321.807	314.141	296.02	4.21229	43.095	21.0739	269.491	249.014	220.982	4.21229	43.095
21.0959	309.81	284.421	266.929	21.0959	268.489	240.048	239.385	-18.9722	21.0959	353.506	297.045	296.582	4.20795	43.095	21.0959	275.931	251.603	221.212	4.20795	43.095
21.1179	259.133	285.861	267.501	21.1179	221.127	240.099	239.491	34.438	21.1179	310.109	297.608	297.143	4.20362	43.095	21.1179	277.977	254.5	221.443	4.20362	43.095
21.1399	314.886	287.437	268.072	21.1399	274.035	239.597	239.597	36.3724	21.1399	329.064	298.157	297.69	4.19929	43.095	21.1399	308.914	257.738	221.647	4.19929	43.095
21.1619	302.224	289.173	268.643	21.1619	276.075	239.703	239.703	-6.2639	21.1619	335.529	298.705	298.236	4.19497	43.095	21.1619	298.618	261.41	221.852	4.19497	43.095
21.1839	313.201	291.099	269.215	21.1839	233.545	239.809	239.809	-16.2283	21.1839	359.249	299.254	298.782	4.19067	43.095	21.1839	283.389	265.603	222.056	4.19067	43.095
21.2059	349.488	293.254	269.786	21.2059	223.686	239.914	239.914	38.343	21.2059	365.623	299.803	299.329	4.18637	43.095	21.2059	353.026	270.427	222.261	4.18637	43.095
21.2279	379.834	295.691	270.358	21.2279	278.363	240.02	240.02	27.5743	21.2279	336.599	327.392	299.875	4.18208	43.095	21.2279	377.404	276.022	222.465	4.18208	43.095
21.2499	378.675	298.475	270.929	21.2499	267.7	240.126	240.126	25.3534	21.2499	331.253	330.017	300.421	4.1778	43.095	21.2499	434.096	282.565	222.669	4.1778	43.095
21.2719	406.825	301.697	271.5	21.2719	265.585	240.232	240.232	39.5217	21.2719	348.175	332.878	300.948	4.17353	43.095	21.2719	467.079	290.265	222.848	4.17353	43.095
21.2939	476.926	305.477	272.072	21.2939	279.859	240.338	240.338	-32.0411	21.2939	349.055	336.041	301.474	4.16927	43.095	21.2939	530.072	299.459	223.026	4.16927	43.095
21.3159	538.938	309.987	272.643	21.3159	251.083	283.125	240.443	-26.5782	21.3159	338.608	339.56	302.001	4.16501	43.095	21.3159	592.276	310.567	223.205	4.16501	43.095
21.3379	589.762	315.347	273.046	21.3379	260.224	286.802	240.549	-24.046	21.3379	331.657	343.5	302.528	4.16077	43.095	21.3379	549.847	324.183	223.383	4.16077	43.095
21.3599	595.477	321.985	273.449	21.3599	266.9	290.946	240.655	-1.115	21.3599	373.019	347.947	303.054	4.15653	43.095	21.3599	525.823	341.212	223.562	4.15653	43.095
21.3819	541.966	330.495	273.852	21.3819	294.526	295.641	240.761	-24.0706	21.3819	422.914	353.003	303.581	4.15231	43.095	21.3819	515.555	363.205	223.74	4.15231	43.095
21.4039	504.953	341.762	274.255	21.4039	276.921	300.991	240.867	22.9531	21.4039	445.659	358.779	304.084	4.14809	43.095	21.4039	494.226	393.156	223.893	4.14809	43.095
21.4259	426.555	357.328	274.659	21.4259	330.082	307.129	240.972	43.1516	21.4259	456.695	365.47	304.587	4.14388	43.095	21.4259	457.673	437.302	224.046	4.14388	43.095
21.4479	394.807	380.152	275.062	21.4479	357.368	314.216	241.078	52.1329	21.4479	513.933	373.297	305.089	4.13968	43.095	21.4479	474.88	507.903	224.198	4.13968	43.095
21.4699	447.923	416.496	275.465	21.4699	374.597	322.464	241.184	83.0142	21.4699	498.375	382.557	305.592	4.13549	43.095	21.4699	585.976	626.48	224.351	4.13549	43.095
21.4919	496.71	480.28	275.868	21.4919	415.157	332.143	241.29	129.61	21.4919	532.057	393.649	306.095	4.1313	43.095	21.4919	729.591	824.523	224.504	4.1313	43.095
21.5139	587.637	600.402	276.271	21.5139	473.216	343.606	241.395	161.986	21.5139	551.217	407.144	306.597	4.12713	43.095	21.5139	931.855	1137.32	224.657	4.12713	43.095
21.5359	816.282	825.539	276.674	21.5359	519.306	357.321	241.501	202.844	21.5359	545.652	423.898	307.072	4.12296	43.095	21.5359	1263.88	1588.23	224.785	4.12296	43.095
21.5579	1126.21	1208.47	277.077	21.5579	576.764	373.92	241.607	149.982	21.5579	455.786	445.493	307.547	4.1188	43.095	21.5579	1736.53	2162.92	224.913	4.1188	43.095
21.5799	1542.12	1753.97	277.48	21.5799	544.248	394.267	241.713	121.902	21.5799	496.144	474.939	308.022	4.11465	43.095	21.5799	2324.64	2771.15	225.041	4.11465	43.095
21.6019	2108.09	2359.73	277.883	21.6019	541.479	419.577	241.819	69.9342	21.6019	498.002	518.285	308.497	4.11051	43.095	21.6019	2932.96	3222.62	225.169	4.11051	43.095
21.6239	2758.85	2829.55	278.287	21.6239	521.548	451.613	241.924	-11.8006	21.6239	567.92	587.023	308.972	4.10638	43.095	21.6239	3405.66	3338.33	225.297	4.10638	43.095
21.6459	3120.98	2986.78	278.69	21.6459	481.271	493.071	242.03	-43.0498	21.6459	659.516	700.47	309.447	4.10226	43.095	21.6459	3279.3	3123.53	225.425	4.10226	43.095
21.6679	3040.61	2789.3	279.093	21.6679	505.404	548.453	242.136	-91.7008	21.6679	826.321	885.815	309.89	4.09814	43.095	21.6679	2636.73	2678.96	225.53	4.09814	43.095
21.6899	2399.76	2337.09	279.496	21.6899	534.262	625.963	242.242	-135.296	21.6899	1048.43	1172.73	310.334	4.09403	43.095	21.6899	2012.95	2118.79	225.635	4.09403	43.095
21.7119	1726.33	1787.71	279.899	21.7119	605.745	741.041	242.348	-162.348	21.7119	1350.56	1580.2	310.777	4.08994	43.095	21.7119	1306.36	1579.17	225.739	4.08994	43.095
21.7339	1166.28	1280.58	280.302	21.7339	758.962	921.31	242.453	-183.308	21.7339	1763.14	2096.14	311.221	4.08584	43.095	21.7339	796.606	1147.02	225.844	4.08584	43.095
21.7559	693.856	896.391	280.705	21.7559	1026.59	1209.9	242.559	-245.258	21.7559	2401.32	2647.48	311.664	4.08176	43.095	21.7559	555.202	840.775	225.948	4.08176	43.095
21.7779	471.528	649.039	281.108	21.7779	1415.73	1660.99	242.665	-342.613	21.7779	2981.21	3077.95	312.108	4.07769	43.095	21.7779	418.012	641.551	226.053	4.07769	43.095
21.7999	399.767	507.869	281.511	21.7999	1974.99	2317.6	242.771	-214.565	21.7999	3245.16	3225.47	312.517	4.07362	43.095	21.7999	375.719	518.828	226.136	4.07362	43.095
21.8219	380.277	431.696	281.914	21.8219	2926.38	3140.95	242.877	70.452	21.8219	3105.13	3071.47	312.926	4.06957	43.095	21.8219	340.03	444.442	226.218	4.06957	43.095
21.8439	375.204	389.729	282.318	21.8439	3937.76	3867.31	242.982	315.523	21.8439	2607.86	2697.26	313.335	4.06552	43.095	21.8439	344.129	397.984	226.301	4.06552	43.095
21.8659	352.816	364.769	282.721	21.8659	4420.79	4105.27	243.088	329.079	21.8659	2038.67	2199.72	313.744	4.06148	43.095	21.8659	348.571	366.972	226.384	4.06148	43.095
21.8879	339.243	348.587	283.124	21.8879	4191.08	3862	243.194	81.955	21.8879	1475.31	1697.27	314.153	4.05744	43.095	21.8879	294.365	344.664	226.466	4.05744	43.095
21.9099	365.844	337.196	283.359	21.9099	3420.84	3338.89	243.3	-95.974	21.9099	1010.9	1277.57	314.563	4.05342	43.095	21.9099	289.061	327.653	226.549	4.05342	43.095
21.9319	362.038	328.875	283.594	21.9319	2535.17	2631.15	243.405	-200.92	21.9319	756.839	968.599	314.935	4.0494	43.095	21.9319	310.137	314.165	226.612	4.0494	43.095
21.9539	340.263	322.591	283.828	21.9539	1740.28	1941.2	243.511	-350.168	21.9539	573.783	760.448	315.307	4.0454	43.095	21.9539	280.3	303.236	226.675	4.0454	43.095
21.9759	312.81	317.728	284.063	21.9759	1063.68	1413.85	243.617	-377.488	21.9759	502.146	628.592	315.679	4.0414	43.095	21.9759	264.818	294.246	226.737	4.0414	43.095
21.9979	300.383	313.893	284.298	21.9979	679.41	1056.9	243.723	-304.22	21.9979	476.523	547.492	316.051	4.0374	43.095	21.9979	259.232	286.761	226.8	4.0374	43.095
22.0199	296.964	310.823	284.533	22.0199	523.374	827.594	243.829	-234.351	22.0199	458.437	497.069	316.423	4.03342	43.095	22.0199	259.505	280.467	226.863	4.03342	43.095
22.0419	285.441	308.336	284.768	22.0419	447.269	681.62	243.935	-191.816	22.0419	410.728	464.126	316.795	4.02944	43.095	22.0419	266.414	275.127	226.926	4.02944	43.095
22.0639	285.11	306.303	285.002	22.0639	394.257	586.073	244.04	-164.892	22.0639	409.866	441.019	317.128	4.02547	43.095	22.0639	266.16	270.544	226.971	4.02547	43.095
22.0859	291.285	304.629	285.237	22.0859	355.38	520.272	244.146	-112.894	22.0859	433.359	423.775	317.461	4.02151	43.095	22.0859	263.605	266.593	227.016	4.02151	43.095
22.1079	288.406	303.242	285.472	22.1079	359.613	472.507	244.252	-80.9217	22.1079	421.558	410.329	317.794	4.01756	43.095	22.1079	257.356	263.166	227.061	4.01756	43.095
22.1299	275.133	302.089	285.707	22.1299	355.449	436.37	244.358	-86.7653	22.1299	400.637	399.558	318.127	4.01362	43.095	22.1299	259.381	260.174	227.106	4.01362	43.095
22.1519	283.951	301.127	285.942	22.1519	321.467	408.232	244.464	-80.6507	22.1519	381.239	390.785	318.46	4.00968	43.095	22.1519	264.306	257.549	227.151	4.00968	43.095
22.1739	286.177	300.326	286.177	22.1739	305.22	385.87	244.569	-73.9897	22.1739	391.586	383.559	318.793	4.00575	43.095	22.1739	253.07	255.234	227.197	4.00575	43.095
22.1959	296.788	300.254	287.007	22.1959	293.819	367.809	244.675	-48.2756	22.1959	382.435	377.514	319.086	4.00183	43.095	22.1959	261.386	227.227	227.227	4.00183	43.095
22.2179	289.659	300.296	287.838	22.2179	304.744	353.02	244.781	-24.1635	22.2179	357.612	372.449	319.378	3.99792	43.095	22.2179	265.056	227.257	227.257	3.99792	43.095
22.2399	306.056	300.435	288.669	22.2399	316.604	340.768	244.887	-51.6711	22.2399	366.574	368.18	319.67	3.99401	43.095	22.2399	261.855	229.423	227.287	3.99401	43.095
22.2619	300.742	300.657	289.5	22.2619	278.838	330.509	244.992	-70.019	22.2619	365.831	364.564	319.962	3.99012	43.095	22.2619	240.741	229.626	227.317	3.99012	43.095
22.2839	267.904	300.952	290.33	22.2839	251.819	321.838	245.098	-50.9039	22.2839	365.197	361.49	320.254	3.98623	43.095	22.2839	251.351	229.851	227.347	3.98623	43.095
22.3059	267.579	301.31	291.161	22.3059	263.544	314.448	245.204	-21.6393	22.3059	364.705	358.871	320.546	3.98235	43.095	22.3059	249.469	230.101	227.377	3.98235	43.095
22.3279	275.675	301.724	291.992	22.3279	286.463	308.102	245.31	-46.3018	22.3279	362.977	356.594	320.796	3.97847	43.095	22.3279	247.369	230.369	227.395	3.97847	43.095
22.3499	294.141	302.189	292.822	22.3499	256.313	302.615	245.416	-53.9522	22.3499	354.1	354.646	321.047	3.97461	43.095	22.3499	257.545	230.673	227.413	3.97461	43.095
22.3719	281.078	302.699	293.653	22.3719	243.89	297.842	245.521	-47.6816	22.3719	329.777	321.923	321.297	3.97075	43.095	22.3719	258.216	231.02	227.43	3.97075	43.095
22.3939	298.249	304.208	294.484	22.3939	245.985	293.666	245.627	10.3842	22.3939	333.758	322.176	321.547	3.9669	43.095	22.3939	249.885	231.419	227.448	3.9669	43.095
22.4159	277.231	304.799	295.315	22.4159	256.117	245.733	245.733	-0.5228	22.4159	375.119	327.828	321.797	3.96305	43.095	22.4159	275.172	231.881	227.466	3.96305	43.095
22.4379	303.937	305.426	296.145	22.4379	245.316	245.839	245.839	-1.4575	22.4379	371.381	328.342	322.047	3.95922	43.095	22.4379	248.546	232.423	227.484	3.95922	43.095
22.4599	299.337	306.089	296.976	22.4599	244.487	245.945	245.945	-7.6565	22.4599	350.072	328.84	322.255	3.95539	43.095	22.4599	264.88	233.053	227.492	3.95539	43.095
22.4819	283.114	306.599	297.619	22.4819	238.394	246.05	246.05	-8.6434	22.4819	348.015	329.369	322.462	3.95157	43.095	22.4819	275.742	233.806	227.501	3.95157	43.095
22.5039	255.323	307.145	298.262	22.5039	239.091	247.735	246.156	28.8702	22.5039	369.065	329.933	322.67	3.94775	43.095	22.5039	247.466	234.718	227.509	3.94775	43.095
22.5259	267.599	307.73	298.904	22.5259	276.84	247.97	246.262	22.8417	22.5259	362.47	330.539	322.877	3.94395	43.095	22.5259	242.925	235.838	227.518	3.94395	43.095
22.5479	275.371	308.359	299.547	22.5479	271.063	248.222	246.368	3.9655	22.5479	328.732	331.193	323.084	3.94015	43.095	22.5479	260.699	237.242	227.526	3.94015	43.095
22.5699	271.966	309.041	300.19	22.5699	252.458	248.493	246.474	5.9633	22.5699	350.913	331.907	323.292	3.93636	43.095	22.5699	239.951	239.061	227.535	3.93636	43.095
22.5919	261.981	309.793	300.833	22.5919	254.75	248.787	246.579	-13.9244	22.5919	354.727	332.649	323.456	3.93257	43.095	22.5919	256.161	241.545	227.537	3.93257	43.095
22.6139	274.998	310.642	301.476	22.6139	235.184	249.109	246.685	-6.6466	22.6139	337.351	333.476	323.621	3.9288	43.095	22.6139	248.513	245.227	227.539	3.9288	43.095
22.6359	276.292	311.647	302.118	22.6359	242.817	249.464	246.791	15.7255	22.6359	342.43	334.41	323.785	3.92503	43.095	22.6359	239.224	251.143	227.542	3.92503	43.095
22.6579	270.862	312.932	302.761	22.6579	265.584	249.859	246.897	-4.7798	22.6579	337.149	335.475	323.95	3.92127	43.095	22.6579	256.869	261.093	227.544	3.92127	43.095
22.6799	282.183	314.769	303.404	22.6799	245.524	250.304	247.002	-7.0605	22.6799	384.714	336.707	324.114	3.91751	43.095	22.6799	299.145	277.667	227.546	3.91751	43.095
22.7019	291.92	317.723	304.047	22.7019	243.749	250.809	247.108	-12.7515	22.7019	369.044	338.155	324.278	3.91377	43.095	22.7019	286.459	303.713	227.548	3.91377	43.095
22.7239	310.893	322.704	304.689	22.7239	238.64	251.392	247.214	20.3849	22.7239	354.384	339.846	324.4	3.91003	43.095	22.7239	289.373	341.006	227.547	3.91003	43.095
22.7459	352.899	330.618	305.332	22.7459	272.457	252.072	247.32	0.1558	22.7459	360.262	341.946	324.522	3.9063	43.095	22.7459	311.766	388.111	227.546	3.9063	43.095
22.7679	362.523	341.166	305.784	22.7679	253.034	252.878	247.426	10.1713	22.7679	374.793	344.679	324.643	3.90257	43.095	22.7679	362.711	437.285	227.545	3.90257	43.095
22.7899	413.259	352.435	306.236	22.7899	264.02	253.849	247.531	-7.0164	22.7899	381.563	348.495	324.765	3.89885	43.095	22.7899	380.944	472.771	227.544	3.89885	43.095
22.8119	467.014	360.87	306.688	22.8119	248.024	255.041	247.637	-11.4403	22.8119	373.519	354.277	324.887	3.89514	43.095	22.8119	380.123	480.803	227.544	3.89514	43.095
22.8339	491.995	363.578	307.139	22.8339	245.095	256.535	247.743	-21.2214	22.8339	392.125	363.582	325.008	3.89144	43.095	22.8339	379.054	463.117	227.543	3.89144	43.095
22.8559	474.577	360.188	307.591	22.8559	237.241	258.462	247.849	0.4683	22.8559	391.039	378.733	325.088	3.88774	43.095	22.8559	337.352	427.869	227.542	3.88774	43.095
22.8779	399.507	352.655	308.043	22.8779	261.514	261.046	247.955	-14.606	22.8779	399.833	402.649	325.168	3.88406	43.095	22.8779	294.835	383.184	227.541	3.88406	43.095
22.8999	383.12	343.588	308.495	22.8999	250.095	264.701	248.06	-0.1324	22.8999	423.834	437.755	325.247	3.88037	43.095	22.8999	298.971	339.525	227.54	3.88037	43.095
22.9219	347.684	335.257	308.947	22.9219	270.062	270.194	248.166	6.3392	22.9219	470.005	484.354	325.327	3.8767	43.095	22.9219	280.88	304.154	227.539	3.8767	43.095
22.9439	288.145	329.039	309.398	22.9439	285.164	278.825	248.272	-54.5384	22.9439	477.15	538.143	325.406	3.87303	43.095	22.9439	259.438	278.846	227.538	3.87303	43.095
22.9659	296.362	325.224	309.85	22.9659	237.921	292.46	248.378	-43.4982	22.9659	487.552	587.165	325.486	3.86937	43.095	22.9659	227.537	262.23	227.537	3.86937	43.095
22.9879	307.229	323.318	310.302	22.9879	269.654	313.152	248.484	-33.0917	22.9879	571.883	614.154	325.524	3.86572	43.095	22.9879	244.442	252.104	227.718	3.86572	43.095
23.0099	292.17	322.604	310.754	23.0099	308.603	341.694	248.589	-50.9032	23.0099	592.799	611.165	325.563	3.86207	43.095	23.0099	232.384	246.019	227.899	3.86207	43.095
23.0319	327.419	322.53	311.205	23.0319	322.46	373.364	248.695	-21.1015	23.0319	582.575	584.16	325.602	3.85843	43.095	23.0319	239.338	242.291	228.08	3.85843	43.095
23.0539	291.007	322.786	311.657	23.0539	372.269	393.37	248.801	-5.9951	23.0539	488.864	541.262	325.64	3.8548	43.095	23.0539	245.187	239.874	228.261	3.8548	43.095
23.0759	295.529	323.222	312.109	23.0759	385.066	391.061	248.907	-11.1937	23.0759	448.516	492.135	325.679	3.85117	43.095	23.0759	259.711	238.194	228.442	3.85117	43.095
23.0979	336.053	323.771	312.561	23.0979	363.738	374.931	249.013	-7.7344	23.0979	412.049	447.212	325.717	3.84756	43.095	23.0979	269.691	236.959	228.623	3.84756	43.095
23.1199	293.816	324.4	313.013	23.1199	344.355	352.09	249.118	13.1319	23.1199	394.201	412.024	325.716	3.84394	43.095	23.1199	289.656	236.017	228.801	3.84394	43.095
23.1419	299.342	325.094	313.464	23.1419	339.183	326.051	249.224	-20.7041	23.1419	379.413	387.262	325.715	3.84034	43.095	23.1419	258.872	235.288	228.98	3.84034	43.095
23.1639	294.867	325.843	313.916	23.1639	282.644	303.349	249.33	-24.6363	23.1639	323.39	371.146	325.714	3.83674	43.095	23.1639	231.992	234.719	229.158	3.83674	43.095
23.1859	295.379	326.645	314.368	23.1859	262.312	286.948	249.436	-6.6866	23.1859	340.143	361.204	325.714	3.83315	43.095	23.1859	274.453	234.275	229.336	3.83315	43.095
23.2079	305.945	327.5	314.82	23.2079	269.417	276.104	249.542	18.9957	23.2079	350.496	355.213	325.713	3.82957	43.095	23.2079	236.997	233.929	229.514	3.82957	43.095
23.2299	319.946	328.407	315.272	23.2299	288.159	269.163	249.647	-7.6609	23.2299	343.363	351.562	325.712	3.82599	43.095	23.2299	239.439	233.661	229.692	3.82599	43.095
23.2519	312.169	329.37	315.724	23.2519	257.039	264.7	249.753	32.4297	23.2519	347.091	349.211	325.673	3.82242	43.095	23.2519	274.385	233.454	229.867	3.82242	43.095
23.2739	302.628	330.395	316.175	23.2739	294.161	261.731	249.859	10.0385	23.2739	353.187	347.646	325.635	3.81886	43.095	23.2739	273.789	233.299	230.041	3.81886	43.095
23.2959	318.968	331.487	316.627	23.2959	269.7	259.662	249.965	7.0786	23.2959	346.041	346.58	325.596	3.8153	43.095	23.2959	257.713	233.187	230.215	3.8153	43.095
23.3179	329.249	332.654	317.079	23.3179	265.233	258.154	250.071	8.2697	23.3179	353.094	345.866	325.558	3.81175	43.095	23.3179	235.077	233.111	230.389	3.81175	43.095
23.3399	290.438	333.714	317.34	23.3399	265.291	257.022	250.176	2.3181	23.3399	330.778	345.424	325.519	3.80821	43.095	23.3399	251.391	233.065	230.563	3.80821	43.095
23.3619	297.739	334.872	317.601	23.3619	258.471	256.153	250.282	-6.263	23.3619	351.995	345.202	325.481	3.80467	43.095	23.3619	260.739	269.315	230.738	3.80467	43.095
23.3839	312.583	339.1	317.861	23.3839	249.214	255.477	250.388	6.3346	23.3839	364.749	345.135	325.407	3.80114	43.095	23.3839	281.262	270.058	230.907	3.80114	43.095
23.4059	331.008	340.501	318.122	23.4059	261.282	254.947	250.494	18.1206	23.4059	355.24	345.236	325.333	3.79762	43.095	23.4059	316.574	273.464	231.076	3.79762	43.095
23.4279	323.53	342.053	318.383	23.4279	272.649	254.529	250.6	30.3898	23.4279	363.832	345.492	325.259	3.7941	43.095	23.4279	299.884	277.287	231.245	3.7941	43.095
23.4499	313.677	343.782	318.644	23.4499	284.587	254.197	250.705	0.5055	23.4499	347.08	345.897	325.185	3.79059	43.095	23.4499	308.78	281.601	231.414	3.79059	43.095
23.4719	326.828	345.722	318.905	23.4719	254.44	253.935	250.811	3.7359	23.4719	342.067	346.448	325.111	3.78709	43.095	23.4719	302.706	286.499	231.583	3.78709	43.095
23.4939	309.71	347.915	319.166	23.4939	257.464	253.728	250.917	3.1747	23.4939	347.439	347.146	325.037	3.78359	43.095	23.4939	280.981	292.094	231.752	3.78359	43.095
23.5159	331.226	350.414	319.426	23.5159	256.74	253.565	251.023	21.6152	23.5159	353.111	347.966	324.931	3.7801	43.095	23.5159	307.901	298.524	231.915	3.7801	43.095
23.5379	375.17	353.289	319.687	23.5379	275.054	253.439	251.129	27.639	23.5379	372.727	348.952	324.824	3.77662	43.095	23.5379	350.377	305.975	232.078	3.77662	43.095
23.5599	365.841	356.628	319.948	23.5599	280.982	253.343	251.234	32.8663	23.5599	348.723	347.438	324.717	3.77314	43.095	23.5599	337.647	314.68	232.242	3.77314	43.095
23.5819	368.736	360.551	320.209	23.5819	286.139	253.273	251.34	31.6887	23.5819	336.724	348.998	324.611	3.76967	43.095	23.5819	350.835	324.945	232.405	3.76967	43.095
23.6039	376.889	365.219	320.47	23.6039	284.912	253.223	251.446	20.1282	23.6039	354.136	350.762	324.504	3.76621	43.095	23.6039	380.151	337.164	232.568	3.76621	43.095
23.6259	370.416	370.658	320.536	23.6259	271.68	251.552	251.552	-23.7047	23.6259	367.956	352.763	324.397	3.76275	43.095	23.6259	379.656	351.874	232.731	3.76275	43.095
23.6479	377.862	377.377	320.603	23.6479	264.249	287.954	251.657	-9.2311	23.6479	387.652	355.014	324.261	3.7593	43.095	23.6479	378.378	369.812	232.887	3.7593	43.095
23.6699	392.821	385.834	320.67	23.6699	281.795	291.026	251.763	-17.683	23.6699	374.756	357.597	324.125	3.75586	43.095	23.6699	398.552	392.075	233.044	3.75586	43.095
23.6919	394.88	396.724	320.737	23.6919	276.793	294.476	251.869	-3.284	23.6919	370.107	360.575	323.988	3.75242	43.095	23.6919	414.979	420.456	233.2	3.75242	43.095
23.7139	439.409	411.155	320.804	23.7139	295.087	298.371	251.975	25.6035	23.7139	395.931	364.031	323.852	3.74899	43.095	23.7139	456.25	458.31	233.357	3.74899	43.095
23.7359	472.785	431.022	320.871	23.7359	328.397	302.793	252.081	19.4796	23.7359	386.38	368.066	323.715	3.74556	43.095	23.7359	521.387	512.454	233.513	3.74556	43.095
23.7579	470.21	459.858	320.938	23.7579	327.324	307.845	252.186	2.3973	23.7579	381.192	372.811	323.579	3.74214	43.095	23.7579	631.318	596.696	233.67	3.74214	43.095
23.7799	533.723	504.994	321.005	23.7799	316.051	313.654	252.292	17.5783	23.7799	388.746	378.41	323.416	3.73873	43.095	23.7799	795.419	736.45	233.819	3.73873	43.095
23.8019	643.55	582.646	321.071	23.8019	337.961	320.382	252.398	28.4437	23.8019	403.356	385.112	323.252	3.73532	43.095	23.8019	995.347	971.495	233.968	3.73532	43.095
23.8239	787.26	727.412	321.138	23.8239	356.681	328.238	252.504	22.1814	23.8239	411.218	393.22	323.089	3.73192	43.095	23.8239	1277.6	1351.33	234.118	3.73192	43.095
23.8459	1039.29	1001.37	321.205	23.8459	359.671	337.49	252.61	37.1248	23.8459	411.081	403.159	322.926	3.72853	43.095	23.8459	1725.03	1917.88	234.267	3.72853	43.095
23.8679	1459.55	1481.46	321.272	23.8679	385.616	348.491	252.715	37.4683	23.8679	414.942	415.57	322.763	3.72514	43.095	23.8679	2326.66	2674.36	234.416	3.72514	43.095
23.8899	2054.16	2197.47	321.339	23.8899	399.183	361.715	252.821	44.9994	23.8899	422.837	431.549	322.6	3.72176	43.095	23.8899	3115.88	3539.02	234.565	3.72176	43.095
23.9119	2963.25	3043.06	321.212	23.9119	422.803	377.804	252.927	33.2681	23.9119	463.872	453.163	322.413	3.71839	43.095	23.9119	4057.03	4291.41	234.707	3.71839	43.095
23.9339	4037.34	3766.01	321.085	23.9339	430.91	397.642	253.033	33.8871	23.9339	495.707	484.611	322.227	3.71502	43.095	23.9339	4772.98	4641.59	234.849	3.71502	43.095
23.9559	4719.41	4106.47	320.958	23.9559	456.377	422.49	253.138	-8.0917	23.9559	550.205	533.944	322.041	3.71166	43.095	23.9559	4801.52	4510.51	234.991	3.71166	43.095
23.9779	4713.38	3969.1	320.832	23.9779	446.115	454.206	253.244	-26.2892	23.9779	616.68	615.089	321.854	3.7083	43.095	23.9779	4156.92	4033.3	235.133	3.7083	43.095
23.9999	3923.16	3454.15	320.705	23.9999	469.406	495.695	253.35	-48.6629	23.9999	727.056	748.444	321.668	3.70495	43.095	23.9999	3240.57	3331.18	235.274	3.70495	43.095
24.0219	2963.62	2747.08	320.578	24.0219	503.252	551.915	253.456	-110.853	24.0219	914.112	957.705	321.481	3.70161	43.095	24.0219	2433.48	2553.38	235.416	3.70161	43.095
24.0439	2078.5	2023.95	320.451	24.0439	521.071	631.924	253.562	-110.566	24.0439	1119.75	1261.04	321.275	3.69827	43.095	24.0439	1566.37	1862.94	235.55	3.69827	43.095
24.0659	1271.38	1416.15	320.324	24.0659	641.74	752.306	253.667	-111.458	24.0659	1477.59	1656.44	321.069	3.69494	43.095	24.0659	934.55	1337.17	235.685	3.69494	43.095
24.0879	777.304	985.717	320.197	24.0879	829.693	941.15	253.773	-162.682	24.0879	1885.77	2100.42	320.863	3.69162	43.095	24.0879	666.441	975.818	235.819	3.69162	43.095
24.1099	557.386	722.234	320.071	24.1099	1076.56	1239.24	253.879	-222.843	24.1099	2385.49	2484.72	320.657	3.6883	43.095	24.1099	535.131	744.747	235.953	3.6883	43.095
24.1319	472.562	575.711	319.944	24.1319	1469.61	1692.45	253.985	-180.988	24.1319	2672.02	2670.52	320.451	3.68499	43.095	24.1319	449.945	603.044	236.088	3.68499	43.095
24.1539	430.363	495.962	319.817	24.1539	2140.27	2321.25	254.091	-106.46	24.1539	2788.31	2614.82	320.245	3.68168	43.095	24.1539	415.226	516.216	236.222	3.68168	43.095
24.1759	404.195	450.198	319.69	24.1759	2920.14	3026.6	254.196	116.598	24.1759	2450.49	2377.91	320.023	3.67838	43.095	24.1759	417.066	460.628	236.349	3.67838	43.095
24.1979	400.164	421.305	319.369	24.1979	3597.45	3480.85	254.302	326.94	24.1979	1944.6	2021.08	319.801	3.67508	43.095	24.1979	394.886	422.413	236.476	3.67508	43.095
24.2199	409.736	401.583	319.047	24.2199	3765.73	3438.79	254.408	230.605	24.2199	1473.7	1617.67	319.579	3.6718	43.095	24.2199	357.963	394.232	236.603	3.6718	43.095
24.2419	376.634	387.285	318.726	24.2419	3329.54	3098.94	254.514	96.145	24.2419	1067.44	1249.77	319.357	3.66851	43.095	24.2419	350.236	372.374	236.73	3.66851	43.095
24.2639	361.745	376.47	318.404	24.2639	2720.98	2624.83	254.62	-45.856	24.2639	768.274	961.32	319.135	3.66524	43.095	24.2639	349.5	354.888	236.856	3.66524	43.095
24.2859	359.444	368.031	318.082	24.2859	2011.98	2057.84	254.725	-174.469	24.2859	624.729	757.04	318.913	3.66197	43.095	24.2859	333.64	340.623	236.983	3.66197	43.095
24.3079	356.671	361.282	317.761	24.3079	1362.81	1537.28	254.831	-276.958	24.3079	544.909	622.46	318.679	3.6587	43.095	24.3079	325.112	328.819	237.103	3.6587	43.095
24.3299	318.805	355.774	317.439	24.3299	873.202	1150.16	254.937	-295.252	24.3299	505.267	537.814	318.445	3.65544	43.095	24.3299	313.718	318.951	237.223	3.65544	43.095
24.3519	337.947	351.204	317.118	24.3519	594.323	889.575	255.043	-235.903	24.3519	454.799	485.197	318.211	3.65219	43.095	24.3519	304.577	310.621	237.343	3.65219	43.095
24.3739	314.782	347.356	316.796	24.3739	484.493	720.396	255.149	-194.167	24.3739	477.433	451.531	317.977	3.64894	43.095	24.3739	286.659	303.531	237.463	3.64894	43.095
24.3959	352.743	344.074	316.474	24.3959	416.164	610.332	255.254	-159.143	24.3959	439.449	428.643	317.743	3.6457	43.095	24.3959	297.09	297.451	237.582	3.6457	43.095
24.4179	329.22	341.244	316.153	24.4179	377.266	536.408	255.36	-123.454	24.4179	382.089	411.969	317.509	3.64247	43.095	24.4179	289.078	292.202	237.702	3.64247	43.095
24.4399	346.01	338.779	315.831	24.4399	360.888	484.342	255.466	-91.2652	24.4399	401.125	399.118	317.267	3.63924	43.095	24.4399	245.186	288.663	237.815	3.63924	43.095
24.4619	344.817	336.613	315.51	24.4619	354.683	445.948	255.572	-54.6971	24.4619	391.3	388.849	317.025	3.63602	43.095	24.4619	276.079	284.753	237.929	3.63602	43.095
24.4839	319.436	334.49	314.985	24.4839	361.907	416.604	255.678	-46.6383	24.4839	404.807	380.455	316.783	3.6328	43.095	24.4839	272.353	281.338	238.042	3.6328	43.095
24.5059	299.963	332.574	314.459	24.5059	346.96	393.599	255.783	-59.9818	24.5059	410.534	373.487	316.541	3.62959	43.095	24.5059	251.407	239.458	238.155	3.62959	43.095
24.5279	325.072	330.833	313.935	24.5279	315.238	375.22	255.889	-51.0446	24.5279	354.175	367.639	316.299	3.62638	43.095	24.5279	240.887	239.687	238.268	3.62638	43.095
24.5499	314.291	329.24	313.409	24.5499	309.264	360.309	255.995	-5.6808	24.5499	373.614	362.684	316.057	3.62318	43.095	24.5499	241.835	239.933	238.382	3.62318	43.095
24.5719	372.322	327.775	312.884	24.5719	342.372	348.053	256.101	-25.7507	24.5719	355.62	358.446	315.811	3.61999	43.095	24.5719	245.713	240.191	238.489	3.61999	43.095
24.5939	323.453	326.422	312.359	24.5939	312.113	337.864	256.207	-38.3255	24.5939	377.453	354.801	315.565	3.6168	43.095	24.5939	249.741	240.473	238.596	3.6168	43.095
24.6159	296.225	325.167	311.834	24.6159	290.981	329.307	256.312	-17.5925	24.6159	368.545	351.647	315.319	3.61362	43.095	24.6159	236.688	240.783	238.704	3.61362	43.095
24.6379	304.644	323.998	311.309	24.6379	304.462	322.055	256.418	-26.4922	24.6379	383.428	348.905	315.073	3.61044	43.095	24.6379	260.097	241.128	238.811	3.61044	43.095
24.6599	305.957	322.909	310.784	24.6599	289.367	315.859	256.524	-29.4259	24.6599	331.279	346.513	314.827	3.60727	43.095	24.6599	241.466	241.515	238.918	3.60727	43.095
24.6819	281.303	321.892	310.259	24.6819	281.102	310.528	256.63	7.084	24.6819	364.595	344.421	314.581	3.6041	43.095	24.6819	260.77	241.955	239.026	3.6041	43.095
24.7039	305.001	320.943	309.734	24.7039	312.993	305.909	256.736	-17.0047	24.7039	369	320.236	314.335	3.60094	43.095	24.7039	283.992	242.458	239.128	3.60094	43.095
24.7259	293.415	320.062	309.209	24.7259	284.88	301.885	256.841	-26.4412	24.7259	352.106	320.278	314.089	3.59779	43.095	24.7259	255.754	243.048	239.23	3.59779	43.095
24.7479	326.406	319.249	308.684	24.7479	277.634	304.075	256.947	38.8059	24.7479	362.586	320.353	313.843	3.59464	43.095	24.7479	239.26	243.755	239.333	3.59464	43.095
24.7699	302.896	318.287	307.937	24.7699	302.045	263.239	257.053	38.9072	24.7699	385.01	320.469	313.597	3.5915	43.095	24.7699	287.185	244.623	239.435	3.5915	43.095
24.7919	300.13	317.411	307.19	24.7919	302.783	263.875	257.159	34.9202	24.7919	381.255	320.632	313.351	3.58836	43.095	24.7919	266.182	245.735	239.537	3.58836	43.095
24.8139	300.716	316.642	306.443	24.8139	299.503	264.583	257.264	39.3315	24.8139	313.104	320.853	313.104	3.58523	43.095	24.8139	270.564	247.257	239.639	3.58523	43.095
24.8359	268.383	316.026	305.697	24.8359	304.706	265.375	257.37	9.8264	24.8359	356.519	321.932	313.646	3.5821	43.095	24.8359	277.819	249.527	239.737	3.5821	43.095
24.8579	297.748	315.656	304.95	24.8579	276.094	266.267	257.476	9.7016	24.8579	319.154	323.095	314.187	3.57898	43.095	24.8579	262.574	253.191	239.835	3.57898	43.095
24.8799	299.23	315.746	304.202	24.8799	276.983	267.281	257.582	8.7862	24.8799	379.333	324.365	314.728	3.57587	43.095	24.8799	259.565	259.298	239.933	3.57587	43.095
24.9019	334.564	316.756	303.456	24.9019	277.229	268.443	257.688	10.085	24.9019	338.453	325.768	315.269	3.57276	43.095	24.9019	271.34	269.23	240.031	3.57276	43.095
24.9239	308.119	319.549	302.709	24.9239	279.871	269.786	257.793	16.5269	24.9239	349.885	327.342	315.81	3.56965	43.095	24.9239	254.573	284.29	240.13	3.56965	43.095
24.9459	317.337	325.285	301.962	24.9459	287.881	271.354	257.899	29.7612	24.9459	347.215	329.141	316.351	3.56656	43.095	24.9459	282.912	304.906	240.228	3.56656	43.095
24.9679	324.529	334.621	301.215	24.9679	302.967	273.206	258.005	37.2178	24.9679	335.417	331.241	316.885	3.56346	43.095	24.9679	264.849	329.423	240.322	3.56346	43.095
24.9899	324.984	346.349	300.468	24.9899	312.635	275.417	258.111	-4.4317	24.9899	334.092	333.8	317.42	3.56038	43.095	24.9899	308.084	352.491	240.417	3.56038	43.095
25.0119	363.552	356.937	299.721	25.0119	273.662	278.093	258.217	-10.6921	25.0119	343.973	337.113	317.955	3.55729	43.095	25.0119	301.632	365.7	240.512	3.55729	43.095
25.0339	325.383	362.342	298.974	25.0339	270.689	281.381	258.322	-16.5388	25.0339	347.851	341.763	318.489	3.55422	43.095	25.0339	317.501	365.003	240.607	3.55422	43.095
25.0559	328.517	360.521	298.021	25.0559	268.95	285.488	258.428	-1.109	25.0559	389.967	348.839	319.024	3.55115	43.095	25.0559	307.065	353.837	240.702	3.55115	43.095
25.0779	307.015	352.849	297.069	25.0779	289.615	290.724	258.534	4.7463	25.0779	390.07	360.12	319.559	3.54808	43.095	25.0779	289.332	335.794	240.797	3.54808	43.095
25.0999	328.342	341.899	296.116	25.0999	302.325	297.579	258.64	-18.7755	25.0999	360.94	378.006	320.084	3.54502	43.095	25.0999	274.558	314.118	240.889	3.54502	43.095
25.1219	286.581	330.138	295.163	25.1219	288.113	306.889	258.746	-30.836	25.1219	410.224	404.991	320.609	3.54197	43.095	25.1219	242.198	293.507	240.982	3.54197	43.095
25.1439	297.224	319.56	294.211	25.1439	289.342	320.178	258.851	-50.0816	25.1439	398.356	442.452	321.134	3.53892	43.095	25.1439	234.484	277.062	241.075	3.53892	43.095
25.1659	310.991	311.391	293.258	25.1659	290.112	340.194	258.957	-18.1041	25.1659	433.373	488.867	321.659	3.53587	43.095	25.1659	241.593	265.387	241.167	3.53587	43.095
25.1879	329.896	305.85	292.306	25.1879	353.355	371.459	259.063	-33.7832	25.1879	461.933	537.206	322.184	3.53284	43.095	25.1879	255.756	257.759	241.26	3.53284	43.095
25.2099	318.796	302.342	291.353	25.2099	386.558	420.342	259.169	-66.9203	25.2099	527.456	573.5	322.709	3.5298	43.095	25.2099	272.874	253.047	241.353	3.5298	43.095
25.2319	301.258	300.046	290.401	25.2319	426.698	493.618	259.275	-52.4677	25.2319	550.716	584.921	323.222	3.52677	43.095	25.2319	272.962	250.201	241.444	3.52677	43.095
25.2539	321.598	298.413	289.448	25.2539	540.204	592.671	259.38	-62.742	25.2539	511.274	572.319	323.735	3.52375	43.095	25.2539	275.982	248.445	241.536	3.52375	43.095
25.2759	339.447	297.118	288.495	25.2759	633.899	696.641	259.486	-37.4242	25.2759	498.493	543.272	324.247	3.52073	43.095	25.2759	271.808	247.298	241.627	3.52073	43.095
25.2979	304.378	296.108	287.543	25.2979	713.901	751.325	259.592	32.7478	25.2979	495.05	503.519	324.76	3.51772	43.095	25.2979	284.334	246.496	241.719	3.51772	43.095
25.3199	286.59	295.094	286.59	25.3199	765.067	732.319	259.698	15.6724	25.3199	444.195	461.056	325.273	3.51472	43.095	25.3199	280.735	245.904	241.811	3.51472	43.095
25.3419	311.689	296.214	287.697	25.3419	694.251	678.579	259.803	4.3854	25.3419	390.551	423.901	325.785	3.51171	43.095	25.3419	255.347	245.453	241.902	3.51171	43.095
25.3639	318.455	297.388	288.803	25.3639	612.848	608.462	259.909	-50.7578	25.3639	362.394	395.596	326.283	3.50872	43.095	25.3639	234.314	245.103	241.994	3.50872	43.095
25.3859	300.823	298.608	289.91	25.3859	474.32	525.078	260.015	-68.3029	25.3859	350.796	376.046	326.78	3.50573	43.095	25.3859	239.834	244.831	242.085	3.50573	43.095
25.4079	307.768	299.867	291.017	25.4079	380.83	449.133	260.121	-58.8311	25.4079	380.339	363.509	327.277	3.50274	43.095	25.4079	258.196	244.619	242.177	3.50274	43.095
25.4299	318.754	301.164	292.123	25.4299	334.08	392.911	260.227	-55.9735	25.4299	379.137	355.891	327.775	3.49976	43.095	25.4299	263.91	244.454	242.269	3.49976	43.095
25.4519	311.251	302.497	293.23	25.4519	299.079	355.052	260.332	-39.2373	25.4519	364.897	351.39	328.272	3.49679	43.095	25.4519	259.363	244.327	242.36	3.49679	43.095
25.4739	280.146	303.869	294.336	25.4739	291.131	330.368	260.438	-28.2226	25.4739	352.425	348.722	328.77	3.49382	43.095	25.4739	242.452	244.232	242.452	3.49382	43.095
25.4959	304.231	305.28	295.443	25.4959	285.982	314.205	260.544	-11.3589	25.4959	346.32	347.084	329.249	3.49085	43.095	25.4959	255.401	254.639	242.832	3.49085	43.095
25.5179	331.911	306.736	296.55	25.5179	291.926	303.285	260.65	10.4555	25.5179	343.919	346.064	329.729	3.48789	43.095	25.5179	274.657	255.701	243.212	3.48789	43.095
25.5399	331.216	308.24	297.656	25.5399	306.021	295.566	260.756	14.995	25.5399	346.411	345.437	330.208	3.48494	43.095	25.5399	267.239	256.883	243.592	3.48494	43.095
25.5619	334.06	309.8	298.763	25.5619	304.864	289.869	260.861	-3.8033	25.5619	344.62	345.084	330.688	3.48199	43.095	25.5619	259.46	258.202	243.972	3.48199	43.095
25.5839	332.008	311.426	299.869	25.5839	281.72	285.523	260.967	-3.5287	25.5839	347.406	344.937	331.167	3.47904	43.095	25.5839	264.641	258.527	244.352	3.47904	43.095
25.6059	333.017	313.127	300.976	25.6059	278.6	282.129	261.073	6.4767	25.6059	356.027	344.953	331.647	3.4761	43.095	25.6059	259.033	260.269	244.732	3.4761	43.095
25.6279	335.042	314.721	301.886	25.6279	285.907	279.43	261.179	13.6626	25.6279	344.573	345.084	332.106	3.47317	43.095	25.6279	274.409	262.207	245.103	3.47317	43.095
25.6499	321.167	316.425	302.796	25.6499	290.917	277.255	261.285	10.0773	25.6499	352.081	345.327	332.565	3.47024	43.095	25.6499	289.156	264.392	245.475	3.47024	43.095
25.6719	318.834	318.262	303.706	25.6719	285.558	275.48	261.39	-6.762	25.6719	377.588	345.669	333.025	3.46732	43.095	25.6719	272.52	266.881	245.846	3.46732	43.095
25.6939	333.545	320.263	304.616	25.6939	267.256	274.018	261.496	6.8532	25.6939	385.117	346.099	333.484	3.4644	43.095	25.6939	287.009	269.742	246.217	3.4644	43.095
25.7159	328.925	322.472	305.526	25.7159	279.657	272.804	261.602	18.1735	25.7159	373.527	346.61	333.943	3.46148	43.095	25.7159	291.044	273.07	246.589	3.46148	43.095
25.7379	326.634	324.947	306.436	25.7379	289.96	271.787	261.708	10.7625	25.7379	377.885	347.198	334.402	3.45857	43.095	25.7379	285.992	276.986	246.96	3.45857	43.095
25.7599	328.237	327.769	307.346	25.7599	281.693	270.93	261.814	11.9963	25.7599	359.076	347.84	334.839	3.45567	43.095	25.7599	298.141	281.644	247.319	3.45567	43.095
25.7819	350.485	331.056	308.256	25.7819	282.202	270.205	261.919	-7.9611	25.7819	351.636	348.559	335.276	3.45277	43.095	25.7819	313.638	287.293	247.677	3.45277	43.095
25.8039	353.709	334.983	309.166	25.8039	267.171	275.132	262.025	-7.7653	25.8039	358.779	346.942	335.713	3.44988	43.095	25.8039	342.304	294.299	248.036	3.44988	43.095
25.8259	319.66	339.824	310.076	25.8259	267.299	275.064	262.131	4.6334	25.8259	350.481	348.004	336.15	3.44699	43.095	25.8259	329.288	303.294	248.394	3.44699	43.095
25.8479	310.404	346.027	310.986	25.8479	279.764	275.13	262.237	21.3576	25.8479	368.397	349.145	336.587	3.4441	43.095	25.8479	317.206	315.528	248.753	3.4441	43.095
25.8699	360.916	354.399	311.896	25.8699	290.805	269.447	262.343	13.4937	25.8699	383.584	350.379	337.024	3.44123	43.095	25.8699	339.189	333.568	249.111	3.44123	43.095
25.8919	404.608	366.543	312.806	25.8919	283.716	270.222	262.448	-14.0609	25.8919	391.652	351.702	337.436	3.43835	43.095	25.8919	387.869	362.401	249.453	3.43835	43.095
25.9139	411.981	385.922	313.716	25.9139	257.035	271.096	262.554	23.1087	25.9139	389.598	353.163	337.849	3.43548	43.095	25.9139	447.602	410.643	249.795	3.43548	43.095
25.9359	448.167	420.166	314.626	25.9359	295.197	272.089	262.66	33.9669	25.9359	384.91	354.796	338.261	3.43262	43.095	25.9359	449.063	490.476	250.137	3.43262	43.095
25.9579	495.859	484.283	315.536	25.9579	307.193	273.226	262.766	53.4338	25.9579	379.803	356.644	338.674	3.42976	43.095	25.9579	549.677	614.866	250.48	3.42976	43.095
25.9799	590.339	600.697	316.446	25.9799	327.976	274.542	262.872	37.9803	25.9799	352.328	358.768	339.087	3.4269	43.095	25.9799	680.194	791.255	250.822	3.4269	43.095
26.0019	732.596	787.38	317.356	26.0019	314.06	276.08	262.977	51.4361	26.0019	353.62	361.257	339.499	3.42405	43.095	26.0019	870.769	1011.64	251.164	3.42405	43.095
26.0239	952.53	1031.8	318.266	26.0239	329.333	277.897	263.083	56.4398	26.0239	369.047	364.229	339.886	3.42121	43.095	26.0239	1061.29	1238.11	251.486	3.42121	43.095
26.0459	1216.34	1273.59	319.176	26.0459	336.508	280.068	263.189	11.3672	26.0459	370.008	367.978	340.273	3.41837	43.095	26.0459	1303.84	1396.68	251.809	3.41837	43.095
26.0679	1469.86	1429.95	320.086	26.0679	294.068	282.7	263.295	29.1354	26.0679	395.699	373.03	340.659	3.41553	43.095	26.0679	1478.08	1428.68	252.131	3.41553	43.095
26.0899	1607.71	1451.59	320.996	26.0899	315.073	285.938	263.401	35.806	26.0899	372.208	380.423	341.046	3.4127	43.095	26.0899	1397.24	1352.31	252.453	3.4127	43.095
26.1119	1430.33	1350.57	321.906	26.1119	325.795	289.989	263.506	16.4528	26.1119	363.796	392.014	341.433	3.40988	43.095	26.1119	1147.58	1207.45	252.776	3.40988	43.095
26.1339	1195.37	1173.79	322.816	26.1339	311.619	295.166	263.612	19.0366	26.1339	407.178	410.689	341.82	3.40706	43.095	26.1339	913.154	1016.95	253.098	3.40706	43.095
26.1559	957.647	967.587	323.726	26.1559	320.996	301.959	263.718	11.1185	26.1559	448.857	440.067	342.179	3.40424	43.095	26.1559	733.462	817.959	253.398	3.40424	43.095
26.1779	716.839	770.26	324.636	26.1779	322.332	311.213	263.824	-3.2801	26.1779	462.563	483.497	342.539	3.40143	43.095	26.1779	542.93	647.875	253.698	3.40143	43.095
26.1999	559.61	614.399	325.35	26.1999	321.172	324.452	263.93	-7.2441	26.1999	483.246	542.042	342.899	3.39863	43.095	26.1999	446.291	521.092	253.998	3.39863	43.095
26.2219	452.154	505.756	326.063	26.2219	337.132	344.376	264.035	-0.9545	26.2219	533.685	611.623	343.258	3.39582	43.095	26.2219	401.764	435.024	254.298	3.39582	43.095
26.2439	401.679	441.459	326.777	26.2439	374.412	375.366	264.141	-47.8377	26.2439	641.822	679.087	343.618	3.39303	43.095	26.2439	360.681	380.348	254.597	3.39303	43.095
26.2659	402.122	406.578	327.49	26.2659	375.644	423.482	264.247	-105.737	26.2659	713.025	722.646	343.977	3.39023	43.095	26.2659	345.404	346.857	254.897	3.39023	43.095
26.2879	395.041	387.892	328.204	26.2879	389.177	494.914	264.353	-76.6138	26.2879	721.018	728.494	344.309	3.38745	43.095	26.2879	340.467	326.226	255.172	3.38745	43.095
26.3099	361.69	377.377	328.917	26.3099	513.108	589.721	264.458	-133.672	26.3099	743.463	703.4	344.64	3.38466	43.095	26.3099	330.133	312.903	255.447	3.38466	43.095
26.3319	369.808	371.045	329.63	26.3319	550.627	684.299	264.564	-54.8904	26.3319	634.023	657.881	344.972	3.38189	43.095	26.3319	298.949	303.665	255.722	3.38189	43.095
26.3539	356.252	367.047	330.344	26.3539	671.071	725.962	264.67	-36.9021	26.3539	599.035	599.231	345.303	3.37911	43.095	26.3539	308.92	296.827	255.998	3.37911	43.095
26.3759	357.813	364.491	331.057	26.3759	664.194	701.096	264.776	-83.3624	26.3759	500.747	538.894	345.635	3.37635	43.095	26.3759	303.465	291.531	256.273	3.37635	43.095
26.3979	367.446	362.903	331.771	26.3979	567.325	650.687	264.882	-63.0173	26.3979	463.669	487.393	345.966	3.37358	43.095	26.3979	293.512	287.316	256.548	3.37358	43.095
26.4199	354.581	362.009	332.484	26.4199	524.606	587.623	264.987	-91.6735	26.4199	431.318	448.751	346.269	3.37082	43.095	26.4199	313.15	283.881	256.796	3.37082	43.095
26.4419	328.75	361.639	333.198	26.4419	420.034	511.708	265.093	-62.265	26.4419	395.037	422.332	346.572	3.36807	43.095	26.4419	298.464	281.067	257.045	3.36807	43.095
26.4639	333.911	361.687	333.911	26.4639	379.625	441.89	265.199	-43.8638	26.4639	413.686	405.538	346.874	3.36532	43.095	26.4639	328.506	278.743	257.293	3.36532	43.095
26.4859	372.825	361.939	334.48	26.4859	346.107	389.971	265.305	-36.8407	26.4859	394.053	395.437	347.177	3.36257	43.095	26.4859	318.023	308.61	257.541	3.36257	43.095
26.5079	355.286	362.496	335.049	26.5079	318.008	354.849	265.411	-13.8554	26.5079	387.926	389.565	347.48	3.35983	43.095	26.5079	320.849	309.494	257.79	3.35983	43.095
26.5299	387.481	363.333	335.618	26.5299	317.959	331.815	265.516	-0.6848	26.5299	379.028	386.2	347.782	3.35709	43.095	26.5299	302.043	310.943	258.038	3.35709	43.095
26.5519	365.623	364.44	336.187	26.5519	315.954	316.639	265.622	-20.9606	26.5519	428.056	384.277	348.056	3.35436	43.095	26.5519	307.148	312.934	258.259	3.35436	43.095
26.5739	410.884	365.82	336.756	26.5739	285.369	306.33	265.728	-4.8001	26.5739	399.286	383.262	348.329	3.35164	43.095	26.5739	367.566	315.525	258.479	3.35164	43.095
26.5959	366.873	367.487	337.325	26.5959	294.216	299.016	265.834	20.5103	26.5959	382.858	382.865	348.603	3.34891	43.095	26.5959	315.605	318.764	258.7	3.34891	43.095
26.6179	380.976	369.467	337.894	26.6179	314.12	293.61	265.94	25.8693	26.6179	366.769	382.941	348.876	3.3462	43.095	26.6179	309.399	322.724	258.921	3.3462	43.095
26.6399	381.995	371.801	338.463	26.6399	315.351	289.482	266.045	20.4299	26.6399	402.122	383.41	349.149	3.34348	43.095	26.6399	315.911	317.19	259.141	3.34348	43.095
26.6619	393.954	374.547	339.032	26.6619	306.686	286.256	266.151	7.9438	26.6619	382.709	384.227	349.423	3.34077	43.095	26.6619	330.73	323.686	259.362	3.34077	43.095
26.6839	407.134	377.783	339.601	26.6839	291.635	283.691	266.257	-5.0962	26.6839	397.909	385.34	349.667	3.33807	43.095	26.6839	374.163	331.222	259.554	3.33807	43.095
26.7059	436.776	381.618	340.17	26.7059	276.528	281.624	266.363	25.2125	26.7059	390.318	386.77	349.911	3.33537	43.095	26.7059	361.626	340.08	259.746	3.33537	43.095
26.7279	404.443	386.202	340.739	26.7279	305.15	279.938	266.469	-2.9572	26.7279	395.152	388.522	350.155	3.33267	43.095	26.7279	381.404	350.597	259.938	3.33267	43.095
26.7499	445.288	391.746	341.308	26.7499	275.592	278.549	266.574	21.3781	26.7499	367.174	390.61	350.399	3.32998	43.095	26.7499	385.733	363.218	260.13	3.32998	43.095
26.7719	435.284	398.298	341.627	26.7719	298.773	277.395	266.68	61.5519	26.7719	388.236	393.062	350.642	3.3273	43.095	26.7719	396.131	378.559	260.322	3.3273	43.095
26.7939	440.038	406.546	341.946	26.7939	337.982	276.43	266.786	-0.9982	26.7939	371.877	395.917	350.887	3.32461	43.095	26.7939	404.913	397.522	260.514	3.32461	43.095
26.8159	455.372	417.159	342.264	26.8159	323.55	324.548	266.892	2.35	26.8159	388.664	399.197	351.101	3.32194	43.095	26.8159	456.644	421.516	260.677	3.32194	43.095
26.8379	462.174	431.201	342.583	26.8379	330.219	327.869	266.998	13.3324	26.8379	382.023	403	351.315	3.31926	43.095	26.8379	518.014	453.221	260.841	3.31926	43.095
26.8599	490.368	450.493	342.901	26.8599	345.139	331.806	267.103	-4.1633	26.8599	404.545	403.91	351.53	3.31659	43.095	26.8599	551.209	498	261.004	3.31659	43.095
26.8819	529.139	478.438	343.22	26.8819	332.27	336.433	267.209	-4.9405	26.8819	425.793	409.309	351.744	3.31393	43.095	26.8819	641.181	566.761	261.167	3.31393	43.095
26.9039	597.869	522.079	343.539	26.9039	330.8	335.741	267.315	8.8199	26.9039	428.417	415.562	351.959	3.31127	43.095	26.9039	776.371	679.941	261.331	3.31127	43.095
26.9259	697.683	596.984	343.857	26.9259	351.363	342.543	267.421	11.3314	26.9259	445.574	422.865	352.173	3.30861	43.095	26.9259	950.155	870.362	261.494	3.30861	43.095
26.9479	876.925	736.355	344.176	26.9479	361.705	350.373	267.526	8.2774	26.9479	460.724	431.45	352.358	3.30596	43.095	26.9479	1176.52	1180.15	261.629	3.30596	43.095
26.9699	1117.98	999.467	344.495	26.9699	367.733	359.455	267.632	41.4587	26.9699	456.943	441.69	352.543	3.30332	43.095	26.9699	1508.37	1647.45	261.764	3.30332	43.095
26.9919	1449.97	1458.95	344.813	26.9919	411.532	370.073	267.738	44.6778	26.9919	470.267	454.067	352.728	3.30067	43.095	26.9919	1978.57	2281.35	261.899	3.30067	43.095
27.0139	1974.92	2140.38	345.132	27.0139	427.272	382.594	267.844	67.8443	27.0139	491.579	469.282	352.913	3.29803	43.095	27.0139	2626.31	3024.48	262.034	3.29803	43.095
27.0359	2806.14	2937.15	345.451	27.0359	465.349	397.504	267.95	61.9334	27.0359	510.62	488.489	353.098	3.2954	43.095	27.0359	3398.2	3705.27	262.169	3.2954	43.095
27.0579	3662.1	3607.07	345.524	27.0579	477.389	415.455	268.055	40.8316	27.0579	523.329	513.815	353.284	3.29277	43.095	27.0579	4103.09	4069.85	262.304	3.29277	43.095
27.0799	4335.02	3917.17	345.597	27.0799	478.159	437.327	268.161	3.8308	27.0799	558.835	549.438	353.439	3.29015	43.095	27.0799	4320.3	4021.53	262.412	3.29015	43.095
27.1019	4264.62	3803.05	345.67	27.1019	468.177	464.346	268.267	-15.6566	27.1019	602.449	603.628	353.595	3.28753	43.095	27.1019	3843.93	3688.91	262.52	3.28753	43.095
27.1239	3474.06	3373.85	345.743	27.1239	482.602	498.259	268.373	-56.5524	27.1239	690.199	691.166	353.751	3.28491	43.095	27.1239	3061.57	3174.64	262.627	3.28491	43.095
27.1459	2849.2	2779.36	345.816	27.1459	485.077	541.629	268.479	-103.326	27.1459	847.906	834.897	353.907	3.2823	43.095	27.1459	2412.64	2544.4	262.735	3.2823	43.095
27.1679	2223.12	2138.38	345.889	27.1679	495.144	598.47	268.584	-132.936	27.1679	1055.72	1063.6	354.063	3.27969	43.095	27.1679	1775.57	1923.31	262.842	3.27969	43.095
27.1899	1501.32	1552.78	345.962	27.1899	542.573	675.509	268.69	-117.687	27.1899	1352.58	1403.51	354.219	3.27709	43.095	27.1899	1181.79	1413.03	262.95	3.27709	43.095
27.2119	921.385	1100.31	346.035	27.2119	666.977	784.665	268.796	-174.611	27.2119	1748.67	1862.76	354.346	3.27449	43.095	27.2119	726.139	1041.73	263.032	3.27449	43.095
27.2339	604.552	803.089	346.108	27.2339	772.512	947.123	268.902	-236.507	27.2339	2202.93	2409.23	354.473	3.27189	43.095	27.2339	542.485	793.432	263.113	3.27189	43.095
27.2559	522.553	631.01	346.181	27.2559	961.345	1197.85	269.008	-256.579	27.2559	2815.35	2939.67	354.6	3.2693	43.095	27.2559	484.356	636.889	263.195	3.2693	43.095
27.2779	471.329	537.051	346.254	27.2779	1330.38	1586.95	269.113	-284.737	27.2779	3318.44	3282.05	354.727	3.26671	43.095	27.2779	455.1	540.765	263.276	3.26671	43.095
27.2999	440.071	484.545	346.327	27.2999	1885.87	2170.61	269.219	-258.825	27.2999	3481.09	3327.25	354.854	3.26413	43.095	27.2999	409.375	480.699	263.358	3.26413	43.095
27.3219	436.232	452.784	346.4	27.3219	2708.44	2967.27	269.325	-145.552	27.3219	3239.83	3131.54	354.981	3.26155	43.095	27.3219	375.157	440.938	263.44	3.26155	43.095
27.3439	423.978	431.816	346.473	27.3439	3673.39	3818.95	269.431	172.191	27.3439	2712.71	2781.01	355.079	3.25898	43.095	27.3439	356.844	412.592	263.497	3.25898	43.095
27.3659	420.801	417.008	346.546	27.3659	4452.4	4280.21	269.536	393.846	27.3659	2215.02	2324.13	355.178	3.25641	43.095	27.3659	331.664	391.103	263.555	3.25641	43.095
27.3879	415.511	406.048	346.62	27.3879	4521.62	4127.78	269.642	150.776	27.3879	1732.06	1841.39	355.276	3.25384	43.095	27.3879	331.008	374.128	263.612	3.25384	43.095
27.4099	418.379	397.655	346.693	27.4099	3862.96	3712.18	269.748	-144.855	27.4099	1183.81	1418.71	355.374	3.25128	43.095	27.4099	319.053	360.381	263.669	3.25128	43.095
27.4319	407.305	391.068	346.766	27.4319	3075.3	3220.15	269.854	-127.315	27.4319	834.198	1094.16	355.473	3.24872	43.095	27.4319	310.975	349.067	263.727	3.24872	43.095
27.4539	376.46	385.797	346.839	27.4539	2469.53	2596.84	269.96	-155.377	27.4539	692.637	866.366	355.571	3.24617	43.095	27.4539	309.243	339.638	263.784	3.24617	43.095
27.4759	362.87	381.507	346.912	27.4759	1811.6	1966.98	270.065	-284.26	27.4759	632.345	716.594	355.641	3.24362	43.095	27.4759	296.713	331.68	263.819	3.24362	43.095
27.4979	380.03	377.968	346.985	27.4979	1188.96	1473.22	270.171	-335.633	27.4979	587.257	622.079	355.711	3.24107	43.095	27.4979	296.253	324.918	263.855	3.24107	43.095
27.5199	386.501	375.014	347.058	27.5199	795.744	1131.38	270.277	-316.609	27.5199	558.228	562.877	355.781	3.23853	43.095	27.5199	297.408	319.124	263.89	3.23853	43.095
27.5419	351.638	372.526	347.131	27.5419	588.183	904.792	270.383	-248.912	27.5419	542.88	524.613	355.851	3.236	43.095	27.5419	291.147	314.125	263.925	3.236	43.095
27.5639	323.435	370.411	347.204	27.5639	506.063	754.975	270.489	-178.36	27.5639	463.212	498.34	355.921	3.23346	43.095	27.5639	269.057	309.783	263.961	3.23346	43.095
27.5859	348.762	368.6	347.277	27.5859	475.082	653.442	270.594	-125.057	27.5859	436.384	479.08	355.991	3.23093	43.095	27.5859	277.158	305.988	263.996	3.23093	43.095
27.6079	362.748	367.04	347.35	27.6079	456.742	581.799	270.7	-74.7794	27.6079	431.908	464.196	356.033	3.22841	43.095	27.6079	279.393	302.633	264.012	3.22841	43.095
27.6299	347.575	365.443	347.178	27.6299	454.282	529.061	270.806	-61.0531	27.6299	435.62	452.325	356.074	3.22589	43.095	27.6299	283.805	264.028	264.028	3.22589	43.095
27.6519	349.426	364.021	347.005	27.6519	427.816	488.869	270.912	-43.8079	27.6519	439.479	442.666	356.116	3.22337	43.095	27.6519	282.885	264.044	264.044	3.22337	43.095
27.6739	353.978	362.746	346.833	27.6739	413.634	457.442	271.018	-23.076	27.6739	412.562	434.705	356.158	3.22086	43.095	27.6739	301.414	264.059	264.059	3.22086	43.095
27.6959	347.96	361.597	346.66	27.6959	409.306	432.382	271.123	-34.498	27.6959	414.123	428.079	356.2	3.21835	43.095	27.6959	306.287	264.075	264.075	3.21835	43.095
27.7179	376.49	360.557	346.488	27.7179	377.582	412.08	271.229	-13.2893	27.7179	398.426	422.522	356.241	3.21585	43.095	27.7179	289.32	264.091	264.091	3.21585	43.095
27.7399	368.716	359.609	346.315	27.7399	382.123	395.413	271.335	1.3197	27.7399	396.37	417.804	356.255	3.21335	43.095	27.7399	284.401	264.09	264.09	3.21335	43.095
27.7619	384.499	358.743	346.142	27.7619	382.886	381.567	271.441	5.0173	27.7619	382.961	413.796	356.269	3.21085	43.095	27.7619	272.221	264.09	264.09	3.21085	43.095
27.7839	371.93	357.947	345.97	27.7839	374.961	369.944	271.547	18.0469	27.7839	386.107	410.374	356.282	3.20836	43.095	27.7839	287.202	264.089	264.089	3.20836	43.095
27.8059	354.207	357.213	345.797	27.8059	378.144	360.097	271.652	15.6115	27.8059	395.145	407.444	356.296	3.20587	43.095	27.8059	292.807	264.088	264.088	3.20587	43.095
27.8279	374.843	356.534	345.625	27.8279	367.298	351.686	271.758	40.5471	27.8279	399.958	404.925	356.309	3.20338	43.095	27.8279	288.999	264.087	264.087	3.20338	43.095
27.8499	389.075	355.903	345.452	27.8499	384.994	344.447	271.864	65.3908	27.8499	407.075	402.757	356.323	3.2009	43.095	27.8499	297.104	264.087	264.087	3.2009	43.095
27.8719	339.392	355.316	345.28	27.8719	403.566	338.175	271.97	48.472	27.8719	391.291	372.426	356.308	3.19843	43.095	27.8719	306.941	264.072	264.072	3.19843	43.095
27.8939	361.58	354.767	345.107	27.8939	381.18	332.708	272.076	55.6013	27.8939	415.754	372.84	356.294	3.19595	43.095	27.8939	256.564	264.058	264.058	3.19595	43.095
27.9159	349.718	354.012	344.694	27.9159	383.516	327.915	272.181	117.759	27.9159	422.384	373.261	356.279	3.19349	43.095	27.9159	270.604	264.044	264.044	3.19349	43.095
27.9379	390.024	353.288	344.281	27.9379	390.046	272.287	272.287	137.468	27.9379	390.527	373.689	356.265	3.19102	43.095	27.9379	267.512	264.029	264.029	3.19102	43.095
27.9599	372.324	352.614	343.867	27.9599	409.861	272.393	272.393	133.989	27.9599	410.876	374.124	356.25	3.18856	43.095	27.9599	281.399	264.015	264.015	3.18856	43.095
27.9819	355.995	351.944	343.454	27.9819	406.488	272.499	272.499	136.626	27.9819	402.001	374.565	356.235	3.1861	43.095	27.9819	284.15	264.001	264.001	3.1861	43.095
28.0039	357.385	351.297	343.041	28.0039	409.231	272.604	272.604	132.161	28.0039	390.569	374.985	356.193	3.18365	43.095	28.0039	278.098	263.976	263.976	3.18365	43.095
28.0259	328.889	350.673	342.627	28.0259	404.872	272.71	272.71	152.913	28.0259	388.153	375.41	356.15	3.1812	43.095	28.0259	283.859	263.952	263.952	3.1812	43.095
28.0479	369.185	350.067	342.214	28.0479	425.73	272.816	272.816	152.527	28.0479	408.86	375.841	356.107	3.17876	43.095	28.0479	277.188	263.927	263.927	3.17876	43.095
28.0699	357.475	349.481	341.801	28.0699	425.449	272.922	272.922	135.903	28.0699	366.162	376.277	356.064	3.17631	43.095	28.0699	285.674	263.903	263.902	3.17631	43.095
28.0919	357.689	348.911	341.388	28.0919	408.931	273.028	273.028	140.216	28.0919	365.369	376.717	356.021	3.17388	43.095	28.0919	274.501	263.878	263.878	3.17388	43.095
28.1139	378.839	348.357	340.974	28.1139	413.35	273.134	273.134	160.01	28.1139	379.594	377.163	355.978	3.17144	43.095	28.1139	286.591	263.853	263.853	3.17144	43.095
28.1359	354.358	347.818	340.561	28.1359	433.249	273.239	273.239	132.83	28.1359	443.391	377.584	355.907	3.16901	43.095	28.1359	268.707	263.822	263.822	3.16901	43.095
28.1579	366.892	347.293	340.148	28.1579	406.175	273.345	273.345	137.157	28.1579	400.642	378.008	355.836	3.16659	43.095	28.1579	256.775	263.791	263.791	3.16659	43.095
28.1799	339.734	346.781	339.734	28.1799	410.608	273.451	273.451	117.368	28.1799	446.02	378.435	355.765	3.16417	43.095	28.1799	274.856	263.759	263.759	3.16417	43.095
28.2019	338.934	346.908	339.947	28.2019	390.925	273.557	273.557	101.842	28.2019	380.232	378.865	355.693	3.16175	43.095	28.2019	266.435	263.728	263.728	3.16175	43.095
28.2239	350.613	347.047	340.159	28.2239	375.504	273.663	273.663	139.436	28.2239	410.856	379.296	355.622	3.15933	43.095	28.2239	274.71	263.696	263.696	3.15933	43.095
28.2459	348.071	347.198	340.372	28.2459	413.204	273.768	273.768	124.269	28.2459	360.104	379.729	355.551	3.15692	43.095	28.2459	274.028	263.665	263.665	3.15692	43.095
28.2679	380.734	347.361	340.584	28.2679	398.144	273.874	273.874	106.053	28.2679	380.826	380.134	355.451	3.15451	43.095	28.2679	280.949	263.63	263.63	3.15451	43.095
28.2899	363.993	347.534	340.797	28.2899	380.033	273.98	273.98	111.225	28.2899	384.104	380.539	355.351	3.15211	43.095	28.2899	284.991	263.595	263.595	3.15211	43.095
28.3119	360.513	347.719	341.01	28.3119	385.311	274.086	274.086	70.154	28.3119	407.994	380.943	355.251	3.14971	43.095	28.3119	280.861	263.56	263.56	3.14971	43.095
28.3339	390.748	347.915	341.222	28.3339	344.345	274.191	274.191	115.53	28.3339	407.43	381.346	355.151	3.14732	43.095	28.3339	272.439	263.525	263.525	3.14732	43.095
28.3559	384.193	348.122	341.435	28.3559	389.827	274.297	274.297	87.0751	28.3559	421.705	381.746	355.052	3.14492	43.095	28.3559	287.477	263.49	263.49	3.14492	43.095
28.3779	411.214	348.34	341.647	28.3779	361.478	274.403	274.403	77.1076	28.3779	389.098	382.144	354.952	3.14254	43.095	28.3779	273.679	263.455	263.455	3.14254	43.095
28.3999	394.393	348.615	341.86	28.3999	351.616	274.509	274.509	71.4414	28.3999	358.673	382.509	354.823	3.14015	43.095	28.3999	248.829	264.478	263.42	3.14015	43.095
28.4219	355.114	348.912	342.072	28.4219	346.056	274.615	274.615	70.9388	28.4219	407.713	382.87	354.694	3.13777	43.095	28.4219	235.325	264.527	263.385	3.13777	43.095
28.4439	333.908	349.219	342.285	28.4439	345.659	274.72	274.72	56.5685	28.4439	371.079	383.225	354.566	3.13539	43.095	28.4439	276.536	264.586	263.35	3.13539	43.095
28.4659	342.497	349.554	342.497	28.4659	331.395	274.826	274.826	51.2767	28.4659	388.635	383.575	354.437	3.13302	43.095	28.4659	291.803	264.657	263.315	3.13302	43.095
28.4879	343.819	350.047	342.844	28.4879	326.209	274.932	274.932	54.4925	28.4879	361.039	383.918	354.308	3.13065	43.095	28.4879	287.005	264.742	263.281	3.13065	43.095
28.5099	385.966	350.553	343.191	28.5099	329.53	275.038	275.038	57.9076	28.5099	376.629	384.254	354.18	3.12829	43.095	28.5099	263.246	264.844	263.246	3.12829	43.095
28.5319	359.443	351.073	343.538	28.5319	333.051	275.144	275.144	20.3621	28.5319	376.932	384.552	354.022	3.12592	43.095	28.5319	261.764	265.23	263.475	3.12592	43.095
28.5539	331.824	351.609	343.885	28.5539	295.611	275.249	275.249	53.9161	28.5539	393.344	384.842	353.864	3.12357	43.095	28.5539	283.19	265.64	263.704	3.12357	43.095
28.5759	371.286	352.166	344.232	28.5759	329.271	275.355	275.355	60.4434	28.5759	380.211	385.123	353.706	3.12121	43.095	28.5759	276.421	266.079	263.933	3.12121	43.095
28.5979	376.601	352.746	344.579	28.5979	335.904	275.461	275.461	32.1097	28.5979	362.417	385.395	353.549	3.11886	43.095	28.5979	288.023	266.555	264.162	3.11886	43.095
28.6199	365.678	353.355	344.926	28.6199	307.676	275.567	275.567	7.8945	28.6199	372.211	385.657	353.391	3.11651	43.095	28.6199	262.455	267.075	264.391	3.11651	43.095
28.6419	340.962	354	345.274	28.6419	283.567	275.673	275.673	-5.6827	28.6419	386.577	385.908	353.233	3.11417	43.095	28.6419	270.576	267.652	264.62	3.11417	43.095
28.6639	321.265	354.691	345.621	28.6639	270.096	275.778	275.778	26.1502	28.6639	385.178	386.121	353.046	3.11183	43.095	28.6639	262.922	268.289	264.838	3.11183	43.095
28.6859	345.115	355.44	345.968	28.6859	302.034	275.884	275.884	30.6429	28.6859	367.857	386.325	352.86	3.10949	43.095	28.6859	274.736	269.019	265.057	3.10949	43.095
28.7079	375.147	356.267	346.315	28.7079	306.633	275.99	275.99	23.8845	28.7079	356.296	386.519	352.673	3.10716	43.095	28.7079	279.607	269.873	265.276	3.10716	43.095
28.7299	373.236	357.202	346.662	28.7299	299.98	276.096	276.096	20.1238	28.7299	350.981	386.706	352.486	3.10483	43.095	28.7299	255.471	270.902	265.495	3.10483	43.095
28.7519	347.009	358.292	347.009	28.7519	300.125	280.001	276.202	15.9781	28.7519	349.87	386.887	352.299	3.1025	43.095	28.7519	285.408	272.202	265.714	3.1025	43.095
28.7739	353.594	359.987	347.723	28.7739	296.397	280.419	276.307	28.8233	28.7739	368.443	387.063	352.112	3.10018	43.095	28.7739	266.75	273.967	265.933	3.10018	43.095
28.7959	356.647	362.696	348.437	28.7959	309.7	280.877	276.413	26.9467	28.7959	360.697	387.209	351.896	3.09786	43.095	28.7959	277.709	276.576	266.137	3.09786	43.095
28.8179	340.437	365.512	349.152	28.8179	308.329	281.382	276.519	15.243	28.8179	362.319	387.357	351.68	3.09555	43.095	28.8179	289.399	280.769	266.341	3.09555	43.095
28.8399	376.984	369.785	349.866	28.8399	297.186	281.943	276.625	18.1428	28.8399	362.856	387.513	351.464	3.09324	43.095	28.8399	297.808	287.673	266.545	3.09324	43.095
28.8619	364.774	377.031	350.58	28.8619	300.714	282.571	276.731	25.4469	28.8619	374.451	387.682	351.248	3.09093	43.095	28.8619	302.066	298.673	266.749	3.09093	43.095
28.8839	397.093	389.771	351.295	28.8839	308.726	283.279	276.836	35.4804	28.8839	364.627	387.875	351.032	3.08862	43.095	28.8839	294.288	314.917	266.953	3.08862	43.095
28.9059	415.087	410.652	352.009	28.9059	319.566	284.085	276.942	-5.5473	28.9059	368.711	388.101	350.816	3.08632	43.095	28.9059	308.589	336.439	267.157	3.08632	43.095
28.9279	403.426	439.62	352.724	28.9279	279.465	285.012	277.048	-31.179	28.9279	382.847	388.349	350.571	3.08403	43.095	28.9279	339.638	360.882	267.341	3.08403	43.095
28.9499	431.582	470.954	353.438	28.9499	254.909	286.088	277.154	-5.4155	28.9499	370.406	388.674	350.327	3.08173	43.095	28.9499	332.668	382.072	267.526	3.08173	43.095
28.9719	446.405	494.648	354.152	28.9719	281.936	287.351	277.259	13.2906	28.9719	367.173	389.118	350.082	3.07944	43.095	28.9719	347.469	391.935	267.71	3.07944	43.095
28.9939	456.258	503.156	354.866	28.9939	302.144	288.854	277.365	11.417	28.9939	367.927	389.762	349.837	3.07716	43.095	28.9939	331.899	388.882	267.894	3.07716	43.095
29.0159	457.479	496.627	355.581	29.0159	302.082	290.665	277.471	-12.1652	29.0159	350.61	390.769	349.592	3.07487	43.095	29.0159	313.237	377.993	268.079	3.07487	43.095
29.0379	452.458	480.523	356.295	29.0379	280.717	292.882	277.577	-5.783	29.0379	362.977	392.443	349.347	3.07259	43.095	29.0379	329.322	362.219	268.263	3.07259	43.095
29.0599	421.274	459.642	356.822	29.0599	289.86	295.643	277.683	3.5159	29.0599	354.327	395.267	349.073	3.07032	43.095	29.0599	335.117	342.783	268.423	3.07032	43.095
29.0819	411.421	437.308	357.35	29.0819	302.668	299.152	277.788	5.5109	29.0819	363.545	400.003	348.8	3.06805	43.095	29.0819	311.204	323.233	268.584	3.06805	43.095
29.1039	401.516	416.671	357.877	29.1039	309.237	303.726	277.894	2.9947	29.1039	399.525	407.467	348.526	3.06578	43.095	29.1039	301.229	306.907	268.744	3.06578	43.095
29.1259	396.771	400.706	358.404	29.1259	312.885	309.89	278	-8.2558	29.1259	407.772	418.243	348.252	3.06351	43.095	29.1259	302.246	294.885	268.905	3.06351	43.095
29.1479	388.627	390.495	358.932	29.1479	310.358	318.613	278.158	-16.9226	29.1479	416.059	432.181	347.979	3.06125	43.095	29.1479	302.175	286.788	269.065	3.06125	43.095
29.1699	382.532	385.051	359.459	29.1699	314.512	331.435	278.316	-9.0401	29.1699	431.498	447.674	347.705	3.05899	43.095	29.1699	293.043	281.691	269.226	3.05899	43.095
29.1919	365.757	382.641	359.986	29.1919	341.912	350.952	278.474	-20.1996	29.1919	465.983	460.857	347.404	3.05673	43.095	29.1919	300.662	278.579	269.358	3.05673	43.095
29.2139	383.219	381.882	360.514	29.2139	360.687	380.886	278.632	-56.9361	29.2139	502.694	467.012	347.102	3.05448	43.095	29.2139	338.536	276.686	269.491	3.05448	43.095
29.2359	383.789	381.991	361.041	29.2359	368.451	425.387	278.789	-94.6944	29.2359	502.221	465.073	346.8	3.05223	43.095	29.2359	324.138	275.485	269.623	3.05223	43.095
29.2579	382.945	382.596	361.568	29.2579	390.692	485.386	278.947	-136.89	29.2579	495.245	457.838	346.498	3.04999	43.095	29.2579	277.454	274.674	269.756	3.04999	43.095
29.2799	396.883	383.532	362.096	29.2799	410.265	547.154	279.105	-142.208	29.2799	466.832	447.213	346.197	3.04775	43.095	29.2799	313.24	274.093	269.889	3.04775	43.095
29.3019	375.499	384.724	362.623	29.3019	433.675	575.883	279.263	-112.543	29.3019	436.902	434.161	345.895	3.04551	43.095	29.3019	337.483	273.663	270.021	3.04551	43.095
29.3239	378.714	386.141	363.15	29.3239	446.92	559.462	279.421	-90.6023	29.3239	411.398	420.819	345.566	3.04327	43.095	29.3239	328.008	312.825	270.122	3.04327	43.095
29.3459	371.565	387.582	363.484	29.3459	437.688	528.29	279.579	-65.8819	29.3459	396.787	409.367	345.237	3.04104	43.095	29.3459	314.32	315.729	270.223	3.04104	43.095
29.3679	385.076	389.245	363.817	29.3679	430.011	495.893	279.737	-45.2028	29.3679	391.767	400.652	344.908	3.03881	43.095	29.3679	301.37	319.094	270.325	3.03881	43.095
29.3899	392.732	391.149	364.151	29.3899	408.981	454.184	279.895	-33.4071	29.3899	403.854	394.562	344.579	3.03659	43.095	29.3899	289.73	322.976	270.426	3.03659	43.095
29.4119	390.13	393.325	364.485	29.4119	375.791	409.198	280.053	-15.7064	29.4119	377.652	390.58	344.25	3.03437	43.095	29.4119	319.935	327.45	270.527	3.03437	43.095
29.4339	402.299	395.813	364.818	29.4339	356.935	372.642	280.211	4.1003	29.4339	380.802	388.109	343.921	3.03215	43.095	29.4339	349.368	332.613	270.628	3.03215	43.095
29.4559	398.835	398.669	365.152	29.4559	351.043	346.942	280.368	26.228	29.4559	382.868	386.607	343.565	3.02994	43.095	29.4559	351.387	338.556	270.695	3.02994	43.095
29.4779	410.666	401.967	365.485	29.4779	355.987	329.759	280.526	48.1506	29.4779	382.317	385.735	343.209	3.02772	43.095	29.4779	387.364	345.474	270.762	3.02772	43.095
29.4999	439.408	405.805	365.819	29.4999	366.488	318.338	280.684	69.1068	29.4999	369.372	385.271	342.854	3.02552	43.095	29.4999	407.37	353.574	270.829	3.02552	43.095
29.5219	481.547	410.314	366.152	29.5219	379.701	310.594	280.842	45.0343	29.5219	346.78	385.102	342.498	3.02331	43.095	29.5219	393.473	363.124	270.896	3.02331	43.095
29.5439	504.467	415.67	366.486	29.5439	350.191	305.157	281	39.8029	29.5439	363.259	385.175	342.142	3.02111	43.095	29.5439	407.442	373.301	270.962	3.02111	43.095
29.5659	483.598	422.116	366.82	29.5659	340.997	301.194	281.158	78.3347	29.5659	390.18	385.473	341.787	3.01891	43.095	29.5659	441.062	387.01	271.029	3.01891	43.095
29.5879	493.698	429.994	367.153	29.5879	376.547	298.213	281.316	74.5571	29.5879	381.699	385.974	341.406	3.01672	43.095	29.5879	467.052	403.579	271.06	3.01672	43.095
29.6099	494.34	440.005	367.487	29.6099	370.474	295.917	281.474	104.525	29.6099	365.63	386.717	341.025	3.01453	43.095	29.6099	484.875	423.956	271.09	3.01453	43.095
29.6319	532.666	452.291	367.626	29.6319	398.645	294.12	281.632	106.594	29.6319	378.558	387.726	340.644	3.01234	43.095	29.6319	498.767	449.533	271.12	3.01234	43.095
29.6539	548.312	468.422	367.764	29.6539	399.287	292.693	281.789	42.8577	29.6539	400.095	389.034	340.263	3.01015	43.095	29.6539	533.417	482.757	271.15	3.01015	43.095
29.6759	548.236	490.365	367.903	29.6759	379.666	336.808	281.947	56.7642	29.6759	379.327	390.686	339.882	3.00797	43.095	29.6759	615.394	528.443	271.18	3.00797	43.095
29.6979	619.958	521.712	368.042	29.6979	396.356	339.591	282.105	82.2356	29.6979	400.471	392.739	339.501	3.00579	43.095	29.6979	681.08	596.481	271.211	3.00579	43.095
29.7199	714.426	569.71	368.18	29.7199	425.257	343.021	282.263	69.1906	29.7199	413.594	395.245	339.096	3.00362	43.095	29.7199	855.127	706.124	271.203	3.00362	43.095
29.7419	837.357	650.246	368.319	29.7419	416.338	347.148	282.421	115.575	29.7419	436.204	398.323	338.691	3.00145	43.095	29.7419	1026.26	890.396	271.195	3.00145	43.095
29.7639	1003.35	797.825	368.458	29.7639	467.623	352.047	282.579	128.698	29.7639	396.328	402.097	338.286	2.99928	43.095	29.7639	1301.78	1195.54	271.187	2.99928	43.095
29.7859	1253.77	1077.43	368.597	29.7859	486.527	357.829	282.737	146.377	29.7859	385.296	406.728	337.881	2.99711	43.095	29.7859	1606.5	1670.03	271.179	2.99711	43.095
29.8079	1626.61	1577.93	368.735	29.8079	511.016	364.639	282.895	167.409	29.8079	409.718	412.431	337.476	2.99495	43.095	29.8079	2168.8	2340.04	271.171	2.99495	43.095
29.8299	2174.98	2351.58	368.874	29.8299	540.078	372.669	283.053	139.925	29.8299	430.433	419.495	337.071	2.99279	43.095	29.8299	2668.61	3172.05	271.163	2.99279	43.095
29.8519	2981.42	3306.96	369.013	29.8519	522.098	382.173	283.211	176.567	29.8519	431.258	428.314	336.643	2.99064	43.095	29.8519	3520.29	4019.9	271.115	2.99064	43.095
29.8739	4135.33	4171.32	369.152	29.8739	566.077	389.511	283.368	154.224	29.8739	482.527	439.556	336.215	2.98849	43.095	29.8739	4416.53	4602.73	271.068	2.98849	43.095
29.8959	5057.44	4640.3	369.29	29.8959	557.596	403.372	283.526	211.784	29.8959	463.779	454.354	335.788	2.98634	43.095	29.8959	4878.29	4707.96	271.021	2.98634	43.095
29.9179	5244.61	4604.69	369.429	29.9179	631.834	420.05	283.684	103.24	29.9179	523.13	474.898	335.36	2.98419	43.095	29.9179	4591.09	4436.12	270.974	2.98419	43.095
29.9399	4343.68	4192.27	369.568	29.9399	543.61	440.37	283.842	86.4934	29.9399	541.001	505.531	334.932	2.98205	43.095	29.9399	3696.94	3968.61	270.927	2.98205	43.095
29.9619	3325.56	3585.46	369.707	29.9619	551.96	465.467	284	124.476	29.9619	581.412	554.358	334.505	2.97991	43.095	29.9619	2930.19	3350.99	270.88	2.97991	43.095
29.9839	2893.39	2891	369.845	29.9839	621.44	496.964	284.158	18.455	29.9839	655.292	634.775	334.056	2.97777	43.095	29.9839	2513.43	2643.07	270.793	2.97777	43.095
30.0059	2243.52	2184.2	369.984	30.0059	555.703	537.248	284.316	50.7135	30.0059	774.538	765.389	333.607	2.97564	43.095	30.0059	1874.1	1980.55	270.707	2.97564	43.095
30.0279	1354.12	1563.62	370.123	30.0279	640.707	589.993	284.474	38.054	30.0279	997.33	966.064	333.158	2.97351	43.095	30.0279	1147.95	1452.69	270.62	2.97351	43.095
30.0499	816.705	1106.19	370.261	30.0499	699.288	661.234	284.632	-10.3754	30.0499	1226.14	1249.5	332.709	2.97138	43.095	30.0499	760.808	1074.7	270.533	2.97138	43.095
30.0719	636.101	819.188	370.4	30.0719	750.994	761.369	284.789	-86.1569	30.0719	1497.91	1608.36	332.261	2.96926	43.095	30.0719	543.118	824.17	270.447	2.96926	43.095
30.0939	534.237	657.69	370.539	30.0939	822.178	908.335	284.947	-119.349	30.0939	1930.35	1996.7	331.812	2.96714	43.095	30.0939	506.6	666.754	270.36	2.96714	43.095
30.1159	551.736	569.398	370.678	30.1159	1012.07	1131.41	285.105	-83.08	30.1159	2298.17	2313.32	331.344	2.96502	43.095	30.1159	471.626	569.549	270.235	2.96502	43.095
30.1379	500.887	518.691	370.816	30.1379	1390.02	1473.1	285.263	-242.972	30.1379	2584.24	2445.64	330.876	2.96291	43.095	30.1379	454.154	507.866	270.109	2.96291	43.095
30.1599	521.486	486.924	370.955	30.1599	1739.2	1982.17	285.421	-263.805	30.1599	2522.27	2384.13	330.407	2.96079	43.095	30.1599	405.218	466.143	269.984	2.96079	43.095
30.1819	473.134	465.352	371.094	30.1819	2409.35	2673.15	285.579	-363.072	30.1819	2239.68	2204.03	329.939	2.95869	43.095	30.1819	409.949	435.79	269.858	2.95869	43.095
30.2039	471.128	449.636	371.038	30.2039	3030.73	3393.81	285.737	-297.894	30.2039	1942	1947.34	329.471	2.95658	43.095	30.2039	405.932	418.651	269.733	2.95658	43.095
30.2259	424.111	437.829	370.981	30.2259	3441.65	3739.54	285.895	-43.702	30.2259	1541.46	1632.82	329.003	2.95448	43.095	30.2259	363.043	400.471	269.608	2.95448	43.095
30.2479	443.881	428.704	370.925	30.2479	3511.43	3555.13	286.053	-184.283	30.2479	1288.01	1311.11	328.517	2.95238	43.095	30.2479	323.649	385.736	269.444	2.95238	43.095
30.2699	415.781	421.506	370.869	30.2699	3017.19	3201.48	286.211	-400.808	30.2699	940.132	1034.08	328.031	2.95028	43.095	30.2699	346.577	373.675	269.281	2.95028	43.095
30.2919	426.052	415.741	370.813	30.2919	2455.75	2856.56	286.368	-325.234	30.2919	719.302	822.364	327.545	2.94819	43.095	30.2919	331.947	363.735	269.118	2.94819	43.095
30.3139	444.735	411.075	370.757	30.3139	2077.26	2402.49	286.526	-221.196	30.3139	567.727	673.382	327.059	2.9461	43.095	30.3139	309.711	355.512	268.955	2.9461	43.095
30.3359	382.097	407.277	370.701	30.3359	1655.13	1876.33	286.684	-291.064	30.3359	498.043	574.726	326.574	2.94402	43.095	30.3359	310.213	348.709	268.792	2.94402	43.095
30.3579	397.78	404.183	370.645	30.3579	1139.3	1430.37	286.842	-329.261	30.3579	475.968	511.778	326.088	2.94193	43.095	30.3579	323.964	343.109	268.629	2.94193	43.095
30.3799	386.834	401.677	370.589	30.3799	781.849	1111.11	287	-244.102	30.3799	473.593	471.711	325.586	2.93985	43.095	30.3799	324.691	338.519	268.43	2.93985	43.095
30.4019	390.642	399.678	370.532	30.4019	651.518	895.619	287.158	-243.258	30.4019	432.127	445.279	325.084	2.93778	43.095	30.4019	298.308	334.865	268.231	2.93778	43.095
30.4239	384.694	400.136	370.476	30.4239	508.142	751.399	287.316	-208.404	30.4239	406.206	426.718	324.582	2.9357	43.095	30.4239	280.462	332.082	268.032	2.9357	43.095
30.4459	374.307	399.025	370.42	30.4459	444.641	653.044	287.474	-133.537	30.4459	408.053	412.803	324.081	2.93363	43.095	30.4459	310.382	330.141	267.833	2.93363	43.095
30.4679	396.015	398.342	370.364	30.4679	450.078	583.615	287.632	-140.787	30.4679	408.884	401.837	323.579	2.93156	43.095	30.4679	309.747	288.043	267.634	2.93156	43.095
30.4899	383.166	397.919	370.112	30.4899	391.913	532.699	287.789	-100.245	30.4899	399.408	392.913	323.077	2.9295	43.095	30.4899	319.97	290.88	267.435	2.9295	43.095
30.5119	404.122	398.017	369.86	30.5119	393.843	494.088	287.947	-48.2102	30.5119	391.006	385.488	322.561	2.92743	43.095	30.5119	333.254	294.424	267.203	2.92743	43.095
30.5339	388.809	398.76	369.607	30.5339	415.822	464.032	288.105	-49.4116	30.5339	356.13	379.235	322.046	2.92537	43.095	30.5339	332.434	299.021	266.97	2.92537	43.095
30.5559	400.789	400.37	369.355	30.5559	390.754	440.165	288.263	-53.8979	30.5559	364.532	373.916	321.53	2.92332	43.095	30.5559	328.818	305.261	266.738	2.92332	43.095
30.5779	420.606	403.259	369.103	30.5779	370.065	423.963	288.421	-33.6894	30.5779	347.009	369.353	321.014	2.92127	43.095	30.5779	337.782	314.349	266.506	2.92127	43.095
30.5999	437.942	408.246	368.851	30.5999	374.755	408.445	288.579	-59.7449	30.5999	341.118	365.416	320.498	2.91922	43.095	30.5999	367.674	328.717	266.273	2.91922	43.095
30.6219	420.667	417.105	368.599	30.6219	335.923	395.668	288.737	-56.4322	30.6219	338.023	362.003	319.982	2.91717	43.095	30.6219	397.668	352.772	266.041	2.91717	43.095
30.6439	439.156	433.766	368.346	30.6439	328.623	385.056	288.895	-29.8361	30.6439	356.627	359.028	319.454	2.91512	43.095	30.6439	409.135	393.226	265.778	2.91512	43.095
30.6659	501.222	466.166	368.094	30.6659	346.346	376.182	289.053	-39.558	30.6659	341.02	356.444	318.926	2.91308	43.095	30.6659	458.872	458.178	265.516	2.91308	43.095
30.6879	563.553	526.779	367.842	30.6879	329.171	368.729	289.211	-61.6681	30.6879	347.631	354.212	318.398	2.91104	43.095	30.6879	537.551	553.852	265.253	2.91104	43.095
30.7099	634.474	626.918	367.59	30.7099	300.787	362.455	289.368	-50.9596	30.7099	354.483	352.305	317.87	2.90901	43.095	30.7099	607.049	679.466	264.99	2.90901	43.095
30.7319	734.79	762.101	367.338	30.7319	306.217	357.177	289.526	-32.5035	30.7319	317.487	350.71	317.341	2.90698	43.095	30.7319	717.608	819.709	264.728	2.90698	43.095
30.7539	855.077	899.945	367.086	30.7539	320.254	352.757	289.684	-22.6937	30.7539	318.811	349.432	316.813	2.90495	43.095	30.7539	922.029	936.562	264.465	2.90495	43.095
30.7759	1017.01	992.327	366.642	30.7759	326.403	349.096	289.842	30.5126	30.7759	349.331	348.487	316.275	2.90292	43.095	30.7759	978.064	984.406	264.176	2.90292	43.095
30.7979	1101.59	1010.77	366.198	30.7979	328.644	298.131	290	45.6063	30.7979	343.06	347.962	315.736	2.9009	43.095	30.7979	922.388	959.834	263.886	2.9009	43.095
30.8199	988.411	965.332	365.754	30.8199	344.321	298.714	289.458	9.9569	30.8199	350.679	348.023	315.197	2.89888	43.095	30.8199	834.494	895.985	263.597	2.89888	43.095
30.8419	833.486	884.986	365.31	30.8419	309.504	299.547	288.916	-2.8825	30.8419	341.377	349.019	314.659	2.89686	43.095	30.8419	722.454	809.112	263.307	2.89686	43.095
30.8639	740.041	788.832	364.866	30.8639	297.825	300.707	288.374	-0.1105	30.8639	334.406	351.597	314.12	2.89484	43.095	30.8639	644.471	701.451	263.018	2.89484	43.095
30.8859	700.037	685.422	364.423	30.8859	302.196	302.307	287.832	5.8653	30.8859	365.907	356.79	313.581	2.89283	43.095	30.8859	559.305	589.443	262.728	2.89283	43.095
30.9079	597.777	586.505	363.979	30.9079	310.375	304.51	287.291	23.169	30.9079	382.578	365.944	313.034	2.89082	43.095	30.9079	458.852	492.959	262.416	2.89082	43.095
30.9299	475.383	506.483	363.535	30.9299	330.741	307.572	286.749	0.3304	30.9299	355.292	380.387	312.487	2.88882	43.095	30.9299	377.517	420.03	262.103	2.88882	43.095
30.9519	398.346	452.11	363.091	30.9519	312.238	311.908	286.207	-0.5898	30.9519	372.354	400.728	311.939	2.88681	43.095	30.9519	351.257	369.626	261.791	2.88681	43.095
30.9739	379.01	419.849	362.647	30.9739	317.636	318.226	285.665	11.3324	30.9739	423.604	425.895	311.392	2.88481	43.095	30.9739	325.932	337	261.478	2.88481	43.095
30.9959	360.411	401.855	362.203	30.9959	339.073	327.741	285.123	-1.4554	30.9959	452.96	451.745	310.844	2.88282	43.095	30.9959	300.541	316.641	261.166	2.88282	43.095
31.0179	364.658	391.553	361.759	31.0179	340.953	342.408	284.581	-6.6685	31.0179	483.325	470.401	310.297	2.88082	43.095	31.0179	297.568	303.858	260.854	2.88082	43.095
31.0399	361.315	385.116	361.315	31.0399	358.38	365.049	284.039	-26.5226	31.0399	505.118	475.103	309.743	2.87883	43.095	31.0399	307.548	295.395	260.522	2.87883	43.095
31.0619	361.318	380.746	360.932	31.0619	372.319	398.841	283.497	-29.1667	31.0619	476.604	467.481	309.188	2.87684	43.095	31.0619	306.323	289.704	260.191	2.87684	43.095
31.0839	366.842	377.516	360.549	31.0839	415.07	444.237	282.955	-30.1575	31.0839	448.576	453.036	308.634	2.87486	43.095	31.0839	282.412	285.13	259.86	2.87486	43.095
31.1059	357.855	374.998	360.166	31.1059	459.401	489.558	282.414	-37.2377	31.1059	440.93	433.842	308.08	2.87287	43.095	31.1059	267.893	281.478	259.529	2.87287	43.095
31.1279	377.053	372.959	359.783	31.1279	470.549	507.787	281.872	-48.4107	31.1279	423.221	411.08	307.525	2.87089	43.095	31.1279	271.775	278.474	259.198	2.87089	43.095
31.1499	377.737	371.257	359.4	31.1499	444.688	493.099	281.33	-55.2151	31.1499	388.497	388.372	306.971	2.86891	43.095	31.1499	268.169	275.955	258.867	2.86891	43.095
31.1719	362.869	369.805	359.017	31.1719	415.572	470.787	280.788	-53.4634	31.1719	354.43	369.042	306.411	2.86694	43.095	31.1719	261.936	273.798	258.522	2.86694	43.095
31.1939	366.526	368.54	358.634	31.1939	396.483	449.946	280.246	-61.2176	31.1939	353.404	354.264	305.852	2.86497	43.095	31.1939	290.073	271.941	258.176	2.86497	43.095
31.2159	379.279	367.423	358.251	31.2159	359.6	420.817	279.704	-25.792	31.2159	335.988	343.757	305.292	2.863	43.095	31.2159	267.748	270.326	257.831	2.863	43.095
31.2379	377.5	366.422	357.868	31.2379	359.933	385.725	279.162	-16.3212	31.2379	328.216	336.641	304.733	2.86103	43.095	31.2379	234.591	268.91	257.486	2.86103	43.095
31.2599	351.459	365.516	357.485	31.2599	339.163	355.485	278.62	-27.8175	31.2599	334.988	331.915	304.173	2.85907	43.095	31.2599	238.291	267.66	257.14	2.85907	43.095
31.2819	350.142	364.714	357.102	31.2819	305.768	333.586	278.079	-35.3607	31.2819	344.44	328.722	303.614	2.85711	43.095	31.2819	269.353	266.552	256.795	2.85711	43.095
31.3039	340.534	364.016	356.719	31.3039	283.226	318.587	277.537	-14.5256	31.3039	327.345	326.443	303.051	2.85515	43.095	31.3039	266.163	265.559	256.44	2.85515	43.095
31.3259	376.715	363.376	356.336	31.3259	293.809	308.335	276.995	-0.1416	31.3259	306.106	324.704	302.488	2.8532	43.095	31.3259	274.409	264.676	256.086	2.8532	43.095
31.3479	369.363	362.788	355.953	31.3479	301.008	301.149	276.453	-4.3442	31.3479	324.517	323.294	301.925	2.85124	43.095	31.3479	263.197	256.968	255.731	2.85124	43.095
31.3699	361.876	362.274	355.57	31.3699	291.561	295.905	275.911	-2.4271	31.3699	312.24	322.102	301.362	2.84929	43.095	31.3699	269.028	256.806	255.376	2.84929	43.095
31.3919	368.905	361.815	355.187	31.3919	289.481	291.908	275.369	7.2576	31.3919	315.062	321.068	300.799	2.84735	43.095	31.3919	242.318	256.695	255.021	2.84735	43.095
31.4139	354.525	361.41	354.804	31.4139	296.002	288.744	274.827	-6.4302	31.4139	328.749	320.158	300.236	2.8454	43.095	31.4139	257.231	256.66	254.666	2.8454	43.095
31.4359	373.38	361.071	354.421	31.4359	279.729	286.159	274.285	28.6773	31.4359	326.677	319.345	299.671	2.84346	43.095	31.4359	280.477	256.748	254.307	2.84346	43.095
31.4579	360.083	360.825	354.038	31.4579	314.222	285.544	273.743	11.5303	31.4579	298.67	318.616	299.106	2.84152	43.095	31.4579	274.923	257.068	253.947	2.84152	43.095
31.4799	353.223	360.731	353.655	31.4799	295.349	283.818	273.202	19.832	31.4799	329.528	317.958	298.542	2.83959	43.095	31.4799	262.573	257.819	253.588	2.83959	43.095
31.5019	357.8	360.922	353.272	31.5019	302.178	282.346	272.66	19.2303	31.5019	331.226	317.362	297.977	2.83766	43.095	31.5019	284.759	259.329	253.228	2.83766	43.095
31.5239	353.303	361.679	352.889	31.5239	300.306	281.076	272.118	19.8579	31.5239	337.897	316.821	297.412	2.83573	43.095	31.5239	271.525	262.031	252.869	2.83573	43.095
31.5459	338.841	363.494	352.506	31.5459	299.831	279.973	271.576	14.3132	31.5459	349.062	316.331	296.847	2.8338	43.095	31.5459	272.768	266.335	252.509	2.8338	43.095
31.5679	361.068	366.937	352.123	31.5679	293.325	279.012	271.034	28.2404	31.5679	361.868	315.887	296.283	2.83187	43.095	31.5679	268.16	272.382	252.15	2.83187	43.095
31.5899	387.2	372.119	351.74	31.5899	306.417	278.177	270.492	47.0003	31.5899	308.065	315.486	295.718	2.82995	43.095	31.5899	243.273	279.674	251.79	2.82995	43.095
31.6119	369.479	378.017	351.357	31.6119	324.458	277.458	269.95	23.1196	31.6119	334.096	315.127	295.153	2.82803	43.095	31.6119	248.444	286.596	251.43	2.82803	43.095
31.6339	370.37	382.447	350.835	31.6339	299.971	276.851	269.409	29.3787	31.6339	333.031	314.81	294.588	2.82612	43.095	31.6339	236.924	290.501	251.071	2.82612	43.095
31.6559	353.32	383.845	350.312	31.6559	305.737	276.358	268.867	30.9937	31.6559	316.972	314.537	294.024	2.8242	43.095	31.6559	289.845	290.082	250.711	2.8242	43.095
31.6779	373.396	382.161	349.79	31.6779	306.981	275.987	268.325	19.0375	31.6779	293.459	314.313	293.459	2.82229	43.095	31.6779	250.352	286.84	250.352	2.82229	43.095
31.6999	354.192	378.638	349.267	31.6999	291.554	272.517	267.783	9.0283	31.6999	326.46	315.228	293.973	2.82038	43.095	31.6999	271.368	282.707	250.394	2.82038	43.095
31.7219	357.537	374.332	348.745	31.7219	281.715	272.687	267.241	-7.8941	31.7219	311.581	316.229	294.488	2.81848	43.095	31.7219	244.524	277.417	250.435	2.81848	43.095
31.7439	313.193	369.609	348.223	31.7439	265.135	273.029	266.699	16.8663	31.7439	303.472	317.359	295.002	2.81657	43.095	31.7439	277.486	271.34	250.477	2.81657	43.095
31.7659	367.681	364.786	347.7	31.7659	290.469	273.602	266.157	16.5539	31.7659	344.601	318.685	295.516	2.81467	43.095	31.7659	259.173	265.623	250.519	2.81467	43.095
31.7879	347.054	360.491	347.178	31.7879	291.049	274.495	265.615	7.3991	31.7879	330.719	320.289	296.031	2.81277	43.095	31.7879	277.171	261.047	250.56	2.81277	43.095
31.8099	346.979	357.24	346.656	31.8099	283.243	275.844	265.073	23.7836	31.8099	330.008	322.24	296.545	2.81088	43.095	31.8099	293.536	257.76	250.602	2.81088	43.095
31.8319	327.323	355.076	346.133	31.8319	301.655	277.871	264.531	19.0631	31.8319	319.169	324.553	297.059	2.80899	43.095	31.8319	282.188	255.577	250.638	2.80899	43.095
31.8539	376.762	353.711	345.611	31.8539	300.017	280.954	263.99	19.1563	31.8539	313.038	327.122	297.574	2.8071	43.095	31.8539	288.973	254.214	250.674	2.8071	43.095
31.8759	384.713	352.816	345.088	31.8759	304.889	285.733	263.448	-4.3633	31.8759	334.942	329.639	298.088	2.80521	43.095	31.8759	269.992	253.385	250.71	2.80521	43.095
31.8979	344.566	352.175	344.566	31.8979	288.864	293.227	262.906	-21.4023	31.8979	326.176	331.615	298.602	2.80333	43.095	31.8979	268.887	252.873	250.746	2.80333	43.095
31.9199	324.68	352.379	344.745	31.9199	283.487	304.889	262.364	-23.9105	31.9199	336.2	332.771	299.117	2.80144	43.095	31.9199	313.145	260.565	250.782	2.80144	43.095
31.9419	344.964	352.677	344.925	31.9419	298.362	322.272	261.822	-39.7742	31.9419	342.274	333.33	299.631	2.79956	43.095	31.9419	287.096	260.971	250.818	2.79956	43.095
31.9639	344.657	353.047	345.104	31.9639	305.359	345.134	261.28	-68.5825	31.9639	347.244	333.593	300.145	2.79769	43.095	31.9639	289.321	261.508	250.845	2.79769	43.095
31.9859	354.701	353.719	345.284	31.9859	297.623	366.205	260.738	-39.7233	31.9859	331.911	333.628	300.66	2.79581	43.095	31.9859	292.461	262.181	250.872	2.79581	43.095
32.0079	341.066	354.221	345.463	32.0079	331.954	371.677	260.197	-42.6991	32.0079	294.632	333.511	301.174	2.79394	43.095	32.0079	260.116	262.993	250.9	2.79394	43.095
32.0299	385.234	354.792	345.642	32.0299	318.887	361.586	259.655	-44.2819	32.0299	342.336	333.46	301.688	2.79207	43.095	32.0299	283.82	263.959	250.927	2.79207	43.095
32.0519	367.269	355.441	345.822	32.0519	305.152	349.434	259.113	-53.6119	32.0519	297.854	333.649	302.203	2.79021	43.095	32.0519	282.219	265.098	250.954	2.79021	43.095
32.0739	363.304	356.181	346.001	32.0739	285.085	338.697	258.571	-3.5206	32.0739	305.19	334.132	302.717	2.78834	43.095	32.0739	281.835	266.44	250.982	2.78834	43.095
32.0959	384.656	357.029	346.181	32.0959	320.827	324.347	258.029	30.5088	32.0959	308.05	334.886	303.231	2.78648	43.095	32.0959	266.528	268.011	250.998	2.78648	43.095
32.1179	405.874	358.01	346.36	32.1179	338.041	307.532	257.487	-36.4931	32.1179	313.868	335.863	303.746	2.78462	43.095	32.1179	270.292	269.873	251.013	2.78462	43.095
32.1399	380.505	359.156	346.54	32.1399	256.679	293.172	256.945	18.7753	32.1399	309.64	337.009	304.26	2.78277	43.095	32.1399	271.852	272.092	251.029	2.78277	43.095
32.1619	351.362	360.512	346.719	32.1619	301.5	282.725	256.403	13.7257	32.1619	322.169	338.279	304.774	2.78091	43.095	32.1619	273.347	274.759	251.045	2.78091	43.095
32.1839	370.983	362.144	346.899	32.1839	289.187	275.461	255.861	17.3304	32.1839	310.854	339.645	305.289	2.77906	43.095	32.1839	289.315	277.994	251.061	2.77906	43.095
32.2059	324.832	363.941	346.866	32.2059	287.706	270.375	255.32	9.6282	32.2059	305.803	341.091	305.803	2.77722	43.095	32.2059	304.596	281.567	251.077	2.77722	43.095
32.2279	369.9	366.245	346.833	32.2279	276.327	266.698	254.778	6.9514	32.2279	324.523	342.986	306.69	2.77537	43.095	32.2279	290.852	286.555	251.079	2.77537	43.095
32.2499	392.792	369.277	346.8	32.2499	270.872	263.921	254.236	8.3947	32.2499	328.091	344.958	307.577	2.77353	43.095	32.2499	308.71	292.978	251.082	2.77353	43.095
32.2719	377.41	373.404	346.767	32.2719	270.121	261.726	253.694	-20.3327	32.2719	354.151	347.014	308.464	2.77169	43.095	32.2719	309.037	301.685	251.083	2.77169	43.095
32.2939	416.134	379.288	346.734	32.2939	253.152	273.485	253.152	-19.1991	32.2939	332.936	349.166	309.351	2.76985	43.095	32.2939	339.74	314.43	251.086	2.76985	43.095
32.3159	399.443	388.256	346.701	32.3159	254.427	273.626	253.198	15.6575	32.3159	339.009	351.425	310.238	2.76801	43.095	32.3159	380.478	334.692	251.088	2.76801	43.095
32.3379	459.537	403.198	346.668	32.3379	289.759	274.101	253.244	5.6247	32.3379	326.794	353.812	311.125	2.76618	43.095	32.3379	397.439	368.6	251.09	2.76618	43.095
32.3599	503.012	430.42	346.635	32.3599	280.508	274.883	253.291	7.5132	32.3599	308.289	356.328	311.99	2.76435	43.095	32.3599	468.624	425.133	251.076	2.76435	43.095
32.3819	505.586	481.983	346.603	32.3819	283.477	275.964	253.337	5.2119	32.3819	350.268	359.025	312.855	2.76252	43.095	32.3819	500.548	514.365	251.061	2.76252	43.095
32.4039	581.198	574.87	346.57	32.4039	282.565	277.353	253.383	19.0447	32.4039	343.917	361.946	313.72	2.7607	43.095	32.4039	601.965	642.887	251.047	2.7607	43.095
32.4259	690.928	720.1	346.537	32.4259	298.12	279.075	253.429	18.3939	32.4259	328.908	365.143	314.585	2.75887	43.095	32.4259	754.897	806.791	251.033	2.75887	43.095
32.4479	812.004	902.022	346.504	32.4479	299.565	281.172	253.475	18.1459	32.4479	365.51	368.691	315.45	2.75705	43.095	32.4479	901.486	981.665	251.019	2.75705	43.095
32.4699	1037.14	1068.86	346.471	32.4699	301.848	283.702	253.522	-0.9818	32.4699	371.475	372.695	316.315	2.75523	43.095	32.4699	1014.74	1114.36	251.005	2.75523	43.095
32.4919	1235.24	1160.45	346.266	32.4919	285.765	286.747	253.568	8.4144	32.4919	347.251	377.279	317.148	2.75342	43.095	32.4919	1094.64	1153.15	250.972	2.75342	43.095
32.5139	1256.55	1155.6	346.062	32.5139	298.832	290.418	253.614	21.0868	32.5139	353.834	382.752	317.981	2.75161	43.095	32.5139	1111.27	1108.82	250.94	2.75161	43.095
32.5359	1083.57	1082.79	345.857	32.5359	315.952	294.866	253.66	15.112	32.5359	375.457	389.636	318.814	2.7498	43.095	32.5359	949.281	1026.78	250.907	2.7498	43.095
32.5579	903.781	980.771	345.652	32.5579	313.678	298.566	253.706	9.4216	32.5579	393.495	398.966	319.646	2.74799	43.095	32.5579	809.555	922.458	250.875	2.74799	43.095
32.5799	832.77	865.37	345.448	32.5799	314.816	305.394	253.753	-3.4269	32.5799	419.626	412.704	320.479	2.74618	43.095	32.5799	730.552	793.548	250.842	2.74618	43.095
32.6019	739.766	740.241	345.243	32.6019	310.445	313.872	253.799	-18.6528	32.6019	428.642	434.178	321.312	2.74438	43.095	32.6019	629.958	657.806	250.81	2.74438	43.095
32.6239	616.176	618.707	345.038	32.6239	305.916	324.569	253.845	-17.6409	32.6239	447.379	468.114	322.104	2.74258	43.095	32.6239	522.404	539.572	250.757	2.74258	43.095
32.6459	494.252	519.968	344.834	32.6459	320.695	338.336	253.891	-21.282	32.6459	514.52	519.97	322.895	2.74078	43.095	32.6459	402.373	449.374	250.704	2.74078	43.095
32.6679	415.964	453.173	344.629	32.6679	335.206	356.488	253.937	-11.4247	32.6679	584.71	593.76	323.687	2.73899	43.095	32.6679	322.961	386.605	250.651	2.73899	43.095
32.6899	394.486	413.923	344.424	32.6899	369.733	381.158	253.984	-24.658	32.6899	659.259	688.939	324.478	2.73719	43.095	32.6899	321.278	345.848	250.599	2.73719	43.095
32.7119	372.072	392.334	344.22	32.7119	391.279	415.937	254.03	-37.7474	32.7119	761.419	795.933	325.27	2.7354	43.095	32.7119	320.456	320.457	250.546	2.7354	43.095
32.7339	344.876	380.224	344.015	32.7339	429.106	466.853	254.076	-37.0199	32.7339	862.497	890.893	326.062	2.73361	43.095	32.7339	292.247	307.524	250.493	2.73361	43.095
32.7559	353.502	373.095	343.81	32.7559	506.428	543.448	254.122	-56.078	32.7559	951.925	941.414	326.804	2.73183	43.095	32.7559	269.534	297.416	250.418	2.73183	43.095
32.7779	334.51	368.053	343.437	32.7779	603.216	659.294	254.168	-82.3514	32.7779	958.05	936.895	327.546	2.73005	43.095	32.7779	251.916	290.422	250.344	2.73005	43.095
32.7999	331.86	364.43	343.064	32.7999	746.132	828.484	254.215	-84.8423	32.7999	904.503	897.425	328.288	2.72826	43.095	32.7999	260.05	285.265	250.269	2.72826	43.095
32.8219	336.146	361.7	342.69	32.8219	960.87	1045.71	254.261	-43.207	32.8219	850.609	840.322	329.031	2.72649	43.095	32.8219	259.216	281.301	250.195	2.72649	43.095
32.8439	345.779	359.579	342.317	32.8439	1192.68	1235.89	254.307	35.616	32.8439	784.376	767.48	329.773	2.72471	43.095	32.8439	261.569	278.191	250.12	2.72471	43.095
32.8659	347.878	357.894	341.944	32.8659	1309.09	1273.47	254.353	34.707	32.8659	697.13	684.164	330.515	2.72294	43.095	32.8659	284.897	275.738	250.046	2.72294	43.095
32.8879	348.036	356.539	341.57	32.8879	1212.35	1177.64	254.399	-20.27	32.8879	596.615	604.616	331.201	2.72116	43.095	32.8879	276.68	273.79	249.948	2.72116	43.095
32.9099	369.295	355.445	341.197	32.9099	1054.73	1075	254.446	-74.6094	32.9099	543.217	539.266	331.887	2.7194	43.095	32.9099	252.476	272.287	249.851	2.7194	43.095
32.9319	372.036	354.566	340.824	32.9319	914.211	988.82	254.492	-51.6182	32.9319	495.574	490.785	332.573	2.71763	43.095	32.9319	262.928	271.171	249.753	2.71763	43.095
32.9539	358.864	353.875	340.451	32.9539	815.392	867.01	254.538	-40.1595	32.9539	423.456	457.456	333.259	2.71587	43.095	32.9539	258.545	270.409	249.656	2.71587	43.095
32.9759	352.387	353.359	340.077	32.9759	678.68	718.84	254.584	-70.1418	32.9759	442.149	435.854	333.945	2.7141	43.095	32.9759	237.432	269.986	249.558	2.7141	43.095
32.9979	350.679	353.014	339.704	32.9979	521.493	591.635	254.63	-81.1911	32.9979	466.856	426.099	334.632	2.71234	43.095	32.9979	258.234	269.907	249.461	2.71234	43.095
33.0199	335.14	352.853	339.331	33.0199	418.941	500.132	254.677	-76.5326	33.0199	439.446	417.868	335.256	2.71059	43.095	33.0199	275.946	270.174	249.34	2.71059	43.095
33.0419	345.454	352.9	338.957	33.0419	361.365	437.897	254.723	-73.1865	33.0419	434.575	412.637	335.88	2.70883	43.095	33.0419	280.96	270.865	249.219	2.70883	43.095
33.0639	377.826	353.205	338.584	33.0639	322.52	395.707	254.769	-63.0151	33.0639	431.629	409.15	336.505	2.70708	43.095	33.0639	274.283	263.324	249.097	2.70708	43.095
33.0859	357.573	353.857	338.211	33.0859	303.49	366.505	254.815	-51.189	33.0859	446.463	406.722	337.129	2.70533	43.095	33.0859	293.243	265.92	248.976	2.70533	43.095
33.1079	342.313	355.01	337.837	33.1079	294.442	345.631	254.861	-42.608	33.1079	465.447	404.997	337.754	2.70358	43.095	33.1079	315.835	269.599	248.855	2.70358	43.095
33.1299	364.666	356.971	337.464	33.1299	292.007	334.615	254.908	-21.8883	33.1299	448.062	403.784	338.378	2.70184	43.095	33.1299	295.518	275.25	248.734	2.70184	43.095
33.1519	353.779	360.384	337.091	33.1519	301.319	323.207	254.954	10.3615	33.1519	435.333	402.912	338.937	2.7001	43.095	33.1519	296.48	284.548	248.588	2.7001	43.095
33.1739	378.971	366.678	336.717	33.1739	324.785	314.424	255	10.0152	33.1739	464.044	402.38	339.495	2.69836	43.095	33.1739	322.983	300.295	248.443	2.69836	43.095
33.1959	353.769	378.837	336.344	33.1959	317.857	307.842	255.32	0.4471	33.1959	443.729	402.152	340.054	2.69662	43.095	33.1959	353.353	326.162	248.298	2.69662	43.095
33.2179	399.308	401.929	335.971	33.2179	303.165	302.718	255.641	-11.8031	33.2179	445.882	402.208	340.613	2.69488	43.095	33.2179	361.009	365.59	248.152	2.69488	43.095
33.2399	434.169	441.452	335.598	33.2399	286.927	298.73	255.961	23.3153	33.2399	450.781	402.55	341.171	2.69315	43.095	33.2399	392.557	419.679	248.007	2.69315	43.095
33.2619	492.171	497.659	335.224	33.2619	318.969	295.653	256.282	20.5917	33.2619	464.301	403.192	341.73	2.69142	43.095	33.2619	451.262	484.099	247.862	2.69142	43.095
33.2839	522.101	559.037	334.851	33.2839	313.921	293.329	256.602	11.0494	33.2839	476.747	404.106	342.22	2.68969	43.095	33.2839	496.775	545.004	247.692	2.68969	43.095
33.3059	586.388	604.662	334.478	33.3059	302.697	291.648	256.922	23.5646	33.3059	465.222	405.423	342.71	2.68796	43.095	33.3059	530.723	580.007	247.523	2.68796	43.095
33.3279	630.483	618.923	334.104	33.3279	314.104	290.54	257.243	50.3071	33.3279	463.649	407.257	343.2	2.68624	43.095	33.3279	556.659	578.377	247.353	2.68624	43.095
33.3499	607.936	603.785	333.562	33.3499	340.272	289.965	257.563	20.5245	33.3499	478.967	409.813	343.691	2.68452	43.095	33.3499	536.088	553.847	247.184	2.68452	43.095
33.3719	563.229	573.555	333.02	33.3719	310.438	289.914	257.884	-6.9309	33.3719	487.914	413.498	344.181	2.6828	43.095	33.3719	479.58	520.651	247.015	2.6828	43.095
33.3939	498.696	538.202	332.478	33.3939	283.476	290.407	258.204	16.0081	33.3939	483.024	419.119	344.671	2.68108	43.095	33.3939	433.226	479.428	246.845	2.68108	43.095
33.4159	477.731	499.107	331.936	33.4159	291.289	275.281	258.524	36.6865	33.4159	511.518	428.126	345.091	2.67936	43.095	33.4159	396.637	430.271	246.652	2.67936	43.095
33.4379	459.29	457.437	331.394	33.4379	315.011	278.324	258.845	23.3783	33.4379	495.77	443.118	345.511	2.67765	43.095	33.4379	373.527	381.633	246.459	2.67765	43.095
33.4599	439.086	419.006	330.852	33.4599	305.461	282.082	259.165	13.5634	33.4599	504.525	467.644	345.932	2.67594	43.095	33.4599	312.055	341.149	246.266	2.67594	43.095
33.4819	378.213	389.766	330.31	33.4819	300.389	286.826	259.485	11.619	33.4819	540.387	505.58	346.352	2.67423	43.095	33.4819	307.721	311.126	246.073	2.67423	43.095
33.5039	329.832	371.174	329.768	33.5039	304.592	292.973	259.806	33.5517	33.5039	512.839	559.568	346.772	2.67253	43.095	33.5039	314.426	290.638	245.881	2.67253	43.095
33.5259	363.177	360.68	329.226	33.5259	334.743	301.191	260.126	7.4673	33.5259	572.27	628.618	347.192	2.67082	43.095	33.5259	282.485	277.482	245.688	2.67082	43.095
33.5479	352.828	355.055	328.685	33.5479	320.061	312.594	260.447	17.6338	33.5479	623.15	704.758	347.542	2.66912	43.095	33.5479	283.773	294.247	245.472	2.66912	43.095
33.5699	372.994	351.996	328.142	33.5699	346.67	329.036	260.767	9.9889	33.5699	626.97	769.655	347.893	2.66742	43.095	33.5699	281.146	290.944	245.256	2.66742	43.095
33.5919	333.43	350.29	327.601	33.5919	363.467	353.478	261.087	-28.2077	33.5919	699.478	800.398	348.243	2.66573	43.095	33.5919	277.142	289.572	245.041	2.66573	43.095
33.6139	327.059	349.378	327.059	33.6139	361.989	390.196	261.408	-59.0272	33.6139	710.699	792.125	348.593	2.66403	43.095	33.6139	277.937	289.434	244.825	2.66403	43.095
33.6359	341.868	349.282	326.786	33.6359	384.793	443.821	261.728	-45.98	33.6359	710.027	760.9	348.943	2.66234	43.095	33.6359	293.857	290.199	244.61	2.66234	43.095
33.6579	357.048	349.618	326.514	33.6579	467.187	513.167	262.048	-49.1906	33.6579	663.827	718.595	349.293	2.66065	43.095	33.6579	305.993	291.733	244.394	2.66065	43.095
33.6799	370.621	350.344	326.242	33.6799	525.906	575.097	262.369	-68.9097	33.6799	600.26	665.577	349.575	2.65896	43.095	33.6799	301.39	293.984	244.157	2.65896	43.095
33.7019	408.824	351.456	325.97	33.7019	519.979	588.889	262.689	-7.1697	33.7019	614.884	605.099	349.856	2.65728	43.095	33.7019	326.201	297.002	243.921	2.65728	43.095
33.7239	366.85	352.982	325.698	33.7239	551.739	558.909	263.01	-31.0874	33.7239	573.179	547.151	350.137	2.6556	43.095	33.7239	332.25	300.862	243.684	2.6556	43.095
33.7459	363.882	354.98	325.426	33.7459	495.728	526.816	263.33	-29.0082	33.7459	526.266	499.18	350.418	2.65391	43.095	33.7459	314.577	305.684	243.447	2.65391	43.095
33.7679	381.975	357.539	325.154	33.7679	473.368	502.377	263.651	-7.039	33.7679	478.527	463.191	350.699	2.65224	43.095	33.7679	328.132	311.646	243.21	2.65224	43.095
33.7899	398.311	360.79	324.882	33.7899	460.177	467.216	263.971	-10.3717	33.7899	483.712	438.064	350.98	2.65056	43.095	33.7899	359.469	318.987	242.974	2.65056	43.095
33.8119	423.697	364.926	324.61	33.8119	410.183	420.555	264.291	-9.8016	33.8119	459.75	421.338	351.194	2.64888	43.095	33.8119	366.878	328.027	242.717	2.64888	43.095
33.8339	402.644	370.227	324.338	33.8339	368.78	378.582	264.612	-4.8523	33.8339	497.911	426.588	351.408	2.64721	43.095	33.8339	387.834	339.26	242.461	2.64721	43.095
33.8559	425.443	377.112	324.066	33.8559	343.1	347.952	264.932	-27.136	33.8559	495.422	420.72	351.622	2.64554	43.095	33.8559	405.374	353.389	242.205	2.64554	43.095
33.8779	426.345	386.238	323.794	33.8779	299.974	327.11	265.252	1.8774	33.8779	482.424	417.206	351.836	2.64387	43.095	33.8779	419.962	368.122	241.948	2.64387	43.095
33.8999	473.816	398.676	323.522	33.8999	314.932	313.055	265.573	-27.1684	33.8999	475.422	415.153	352.05	2.64221	43.095	33.8999	457.954	392.781	241.692	2.64221	43.095
33.9219	535.615	416.102	323.018	33.9219	276.255	303.423	265.893	-23.3289	33.9219	449.251	414.087	352.264	2.64055	43.095	33.9219	535.957	428.028	241.436	2.64055	43.095
33.9439	555.612	442.483	322.514	33.9439	273.309	296.638	266.214	-49.201	33.9439	433.869	413.714	352.414	2.63888	43.095	33.9439	635.779	482.808	241.162	2.63888	43.095
33.9659	649.943	485.821	322.01	33.9659	280.882	330.083	266.534	-41.9278	33.9659	463.137	414.002	352.564	2.63723	43.095	33.9659	703.872	573.685	240.889	2.63723	43.095
33.9879	726.679	563.729	321.507	33.9879	287.63	329.558	266.854	-28.1136	33.9879	462.197	414.922	352.713	2.63557	43.095	33.9879	823.805	726.561	240.615	2.63557	43.095
34.0099	896.99	711.454	321.003	34.0099	302.202	330.316	267.175	-16.8099	34.0099	475.014	416.49	352.863	2.63391	43.095	34.0099	1028.94	973.375	240.342	2.63391	43.095
34.0319	1033.2	983.382	320.499	34.0319	315.376	332.186	267.495	-15.8436	34.0319	475.377	418.761	353.013	2.63226	43.095	34.0319	1295.75	1340.42	240.068	2.63226	43.095
34.0539	1338.73	1426.35	319.996	34.0539	319.249	335.093	267.815	-10.3685	34.0539	492.685	421.825	353.163	2.63061	43.095	34.0539	1634.02	1828.12	239.794	2.63061	43.095
34.0759	1803.63	2014.08	319.492	34.0759	328.663	339.032	268.136	-2.0905	34.0759	499.032	425.762	353.251	2.62896	43.095	34.0759	2064.06	2383.12	239.506	2.62896	43.095
34.0979	2410.93	2596.95	318.988	34.0979	341.969	344.059	268.456	33.9945	34.0979	503.555	430.832	353.34	2.62732	43.095	34.0979	2565.53	2864.36	239.218	2.62732	43.095
34.1199	3059.3	2964.46	318.484	34.1199	384.285	350.29	268.777	66.3498	34.1199	500.987	437.331	353.429	2.62567	43.095	34.1199	2966.83	3083.49	238.929	2.62567	43.095
34.1419	3329.03	3007.39	317.981	34.1419	424.255	357.905	269.097	29.5603	34.1419	556.992	445.723	353.517	2.62403	43.095	34.1419	3099.87	3004.55	238.641	2.62403	43.095
34.1639	2959.8	2800.44	317.477	34.1639	396.724	367.164	269.418	18.2825	34.1639	536.442	456.818	353.606	2.62239	43.095	34.1639	2701.5	2773.59	238.352	2.62239	43.095
34.1859	2308.34	2492.27	316.973	34.1859	396.705	378.423	269.738	-10.0365	34.1859	543.131	472.168	353.695	2.62076	43.095	34.1859	2147.9	2489.16	238.064	2.62076	43.095
34.2079	1931.84	2152.94	316.282	34.2079	382.143	392.18	270.058	-10.4676	34.2079	550.49	494.791	353.726	2.61912	43.095	34.2079	1796.12	2137.77	237.763	2.61912	43.095
34.2299	1751.33	1775.83	315.591	34.2299	398.655	409.123	270.379	-23.8432	34.2299	609.553	530.529	353.758	2.61749	43.095	34.2299	1570.86	1725.33	237.462	2.61749	43.095
34.2519	1401.22	1374.72	314.9	34.2519	401.014	424.858	270.699	-52.7081	34.2519	686.378	589.094	353.789	2.61586	43.095	34.2519	1284.61	1326.28	237.162	2.61586	43.095
34.2739	870.004	1012.72	314.209	34.2739	399.192	451.9	271.019	-65.6927	34.2739	732.688	684.263	353.821	2.61423	43.095	34.2739	821.226	999.207	236.861	2.61423	43.095
34.2959	531.992	744.767	313.518	34.2959	420.765	486.457	271.34	-61.4432	34.2959	840.59	831.427	353.853	2.6126	43.095	34.2959	544.413	759.231	236.56	2.6126	43.095
34.3179	455.603	577.375	312.827	34.3179	470.153	531.596	271.66	-94.9236	34.3179	998.091	1041.52	353.884	2.61098	43.095	34.3179	437.796	597.136	236.26	2.61098	43.095
34.3399	436.015	483.195	312.135	34.3399	497.257	592.181	271.981	-69.9296	34.3399	1208.91	1312.05	353.862	2.60935	43.095	34.3399	398.109	493.979	235.95	2.60935	43.095
34.3619	435.388	431.11	311.444	34.3619	606.238	676.167	272.301	-69.3189	34.3619	1416.86	1614.47	353.841	2.60773	43.095	34.3619	356.671	429.972	235.64	2.60773	43.095
34.3839	425.938	400.495	310.753	34.3839	727.432	796.75	272.621	-96.6928	34.3839	1637.68	1879.54	353.819	2.60612	43.095	34.3839	318.685	389.401	235.33	2.60612	43.095
34.4059	403.223	380.74	310.062	34.4059	878.597	975.289	272.942	-94.62	34.4059	1863.63	2015.3	353.797	2.6045	43.095	34.4059	329.058	362.048	235.02	2.6045	43.095
34.4279	389.78	366.904	309.371	34.4279	1149.31	1243.93	273.262	-90.38	34.4279	1930.24	1994.05	353.775	2.60289	43.095	34.4279	323.88	342.186	234.71	2.60289	43.095
34.4499	374.555	356.617	308.68	34.4499	1551.26	1641.64	273.582	-57.12	34.4499	1770.16	1877.48	353.754	2.60127	43.095	34.4499	305.335	326.88	234.4	2.60127	43.095
34.4719	352.071	348.639	307.989	34.4719	2121.4	2178.52	273.903	-15.437	34.4719	1547.66	1719.27	353.683	2.59966	43.095	34.4719	287.358	314.611	234.084	2.59966	43.095
34.4939	350.277	342.253	307.298	34.4939	2701.26	2716.7	274.223	200.942	34.4939	1343.43	1522.55	353.612	2.59806	43.095	34.4939	282.178	304.544	233.768	2.59806	43.095
34.5159	351.237	337.011	306.606	34.5159	3121.57	2920.62	274.544	330.749	34.5159	1177.32	1291.43	353.541	2.59645	43.095	34.5159	286.363	296.152	233.452	2.59645	43.095
34.5379	335.943	332.616	305.915	34.5379	3041.41	2710.66	274.864	142.833	34.5379	1009.48	1061.56	353.47	2.59485	43.095	34.5379	272.545	289.067	233.136	2.59485	43.095
34.5599	329.337	328.867	305.224	34.5599	2564.03	2421.2	275.185	-118.455	34.5599	819.14	866.056	353.399	2.59325	43.095	34.5599	259.376	283.021	232.819	2.59325	43.095
34.5819	310.259	325.62	304.533	34.5819	2103.94	2222.39	275.505	-125.241	34.5819	658.234	716.733	353.328	2.59165	43.095	34.5819	269.736	277.813	232.503	2.59165	43.095
34.6039	314.106	322.768	303.842	34.6039	1862.56	1987.8	275.825	-46.912	34.6039	546.801	611.102	353.212	2.59005	43.095	34.6039	262.495	273.284	232.184	2.59005	43.095
34.6259	340.411	320.233	303.151	34.6259	1588.55	1635.46	276.146	-115.81	34.6259	481.61	540.679	353.096	2.58845	43.095	34.6259	250.339	269.315	231.865	2.58845	43.095
34.6479	326.036	317.957	302.46	34.6479	1164.51	1280.32	276.466	-226.835	34.6479	484.721	495.371	352.98	2.58686	43.095	34.6479	240.614	265.812	231.545	2.58686	43.095
34.6699	310.964	315.893	301.769	34.6699	781.124	1007.96	276.786	-268.794	34.6699	478.554	466.252	352.864	2.58527	43.095	34.6699	230.552	262.698	231.226	2.58527	43.095
34.6919	336.748	314.005	301.078	34.6919	550.473	819.267	277.107	-234.181	34.6919	458.947	448.311	352.748	2.58368	43.095	34.6919	239.812	230.907	230.907	2.58368	43.095
34.7139	315.434	312.265	300.387	34.7139	456.844	691.026	277.427	-174.823	34.7139	438.817	434.563	352.632	2.58209	43.095	34.7139	246.971	230.588	230.588	2.58209	43.095
34.7359	310.375	310.65	299.695	34.7359	427.774	602.597	277.748	-147.618	34.7359	417.327	424.135	352.474	2.58051	43.095	34.7359	253.243	230.268	230.268	2.58051	43.095
34.7579	321.156	309.142	299.004	34.7579	392.281	539.898	278.068	-123.892	34.7579	416.568	415.863	352.317	2.57893	43.095	34.7579	241.185	229.949	229.949	2.57893	43.095
34.7799	310.56	307.539	298.126	34.7799	370.12	494.012	278.388	-98.1879	34.7799	431.348	409.095	352.159	2.57734	43.095	34.7799	233.895	229.63	229.63	2.57734	43.095
34.8019	322.288	306.019	297.247	34.8019	361.24	459.428	278.709	-87.4755	34.8019	409.044	403.449	352.001	2.57577	43.095	34.8019	249.089	229.311	229.311	2.57577	43.095
34.8239	325.465	304.567	296.369	34.8239	345.231	432.707	279.029	-85.304	34.8239	411.985	398.697	351.844	2.57419	43.095	34.8239	234.105	228.991	228.991	2.57419	43.095
34.8459	333.341	303.176	295.49	34.8459	326.342	411.646	279.349	-72.0407	34.8459	398.678	394.614	351.686	2.57261	43.095	34.8459	228.672	228.672	228.672	2.57261	43.095
34.8679	331.54	301.839	294.612	34.8679	322.724	394.765	279.67	-64.6343	34.8679	398.552	391.053	351.491	2.57104	43.095	34.8679	250.338	228.41	228.41	2.57104	43.095
34.8899	319.022	300.552	293.733	34.8899	316.404	381.038	279.99	-53.2146	34.8899	397.098	387.95	351.295	2.56947	43.095	34.8899	262.463	228.147	228.147	2.56947	43.095
34.9119	294.604	299.307	292.855	34.9119	316.526	369.74	280.311	-38.7536	34.9119	393.306	385.226	351.099	2.5679	43.095	34.9119	258.378	227.885	227.885	2.5679	43.095
34.9339	318.939	298.1	291.976	34.9339	321.588	360.341	280.631	-52.0644	34.9339	413.771	382.819	350.904	2.56633	43.095	34.9339	240.256	227.622	227.622	2.56633	43.095
34.9559	302.1	296.929	291.098	34.9559	300.382	352.446	280.952	-69.3032	34.9559	364.421	380.679	350.708	2.56477	43.095	34.9559	238.333	227.359	227.359	2.56477	43.095
34.9779	292.488	295.79	290.219	34.9779	276.46	345.763	281.272	-41.959	34.9779	354.854	378.766	350.513	2.56321	43.095	34.9779	243.708	227.097	227.097	2.56321	43.095
34.9999	296.771	294.681	289.341	34.9999	298.103	340.062	281.592	-27.3961	34.9999	380.837	377.013	350.282	2.56165	43.095	34.9999	240.49	226.833	226.833	2.56165	43.095
35.0219	315.603	293.599	288.462	35.0219	307.773	335.169	281.913	-49.3651	35.0219	381.89	375.429	350.052	2.56009	43.095	35.0219	259.661	226.57	226.57	2.56009	43.095
35.0439	287.584	292.545	287.584	35.0439	281.579	330.944	282.233	-33.5307	35.0439	379.232	373.992	349.821	2.55853	43.095	35.0439	230.25	226.306	226.306	2.55853	43.095
35.0659	282.745	292.438	287.628	35.0659	293.748	327.278	282.553	-10.3305	35.0659	360.848	372.684	349.591	2.55698	43.095	35.0659	242.115	226.043	226.043	2.55698	43.095
35.0879	295.234	292.357	287.673	35.0879	272.543	282.874	282.874	16.1434	35.0879	367.236	371.491	349.36	2.55542	43.095	35.0879	236.779	225.779	225.779	2.55542	43.095
35.1099	280.859	292.3	287.717	35.1099	299.338	283.194	283.194	4.4859	35.1099	370.759	370.399	349.13	2.55387	43.095	35.1099	239.663	228.62	225.516	2.55387	43.095
35.1319	289.403	292.268	287.762	35.1319	288	283.515	283.515	-4.8601	35.1319	376.794	369.367	348.867	2.55232	43.095	35.1319	212.908	228.595	225.251	2.55232	43.095
35.1539	305.427	292.262	287.807	35.1539	278.975	283.835	283.835	-30.8283	35.1539	362.913	368.418	348.605	2.55078	43.095	35.1539	228.812	228.599	224.986	2.55078	43.095
35.1759	305.455	292.281	287.851	35.1759	253.327	284.155	284.155	-11.2955	35.1759	357.456	367.545	348.342	2.54923	43.095	35.1759	253.431	228.637	224.721	2.54923	43.095
35.1979	267.884	292.329	287.896	35.1979	273.18	284.476	284.476	-9.5404	35.1979	380.32	366.742	348.08	2.54769	43.095	35.1979	239.739	228.715	224.456	2.54769	43.095
35.2199	298.785	292.408	287.94	35.2199	275.256	284.796	284.796	14.754	35.2199	370.875	366.005	347.817	2.54615	43.095	35.2199	264.152	228.839	224.191	2.54615	43.095
35.2419	281.808	292.521	287.985	35.2419	299.87	285.116	285.116	-41.8907	35.2419	363.681	365.329	347.554	2.54461	43.095	35.2419	257.351	229.019	223.926	2.54461	43.095
35.2639	307.762	292.673	288.029	35.2639	243.546	285.437	285.437	-18.6407	35.2639	371.047	364.683	347.262	2.54307	43.095	35.2639	237.059	229.265	223.659	2.54307	43.095
35.2859	322.87	292.871	288.074	35.2859	267.117	285.757	285.757	-13.2966	35.2859	358.323	364.094	346.97	2.54154	43.095	35.2859	236.831	229.592	223.393	2.54154	43.095
35.3079	295.341	293.122	288.119	35.3079	272.781	286.078	286.078	-51.8113	35.3079	369.956	363.56	346.678	2.54	43.095	35.3079	232.382	230.018	223.126	2.54	43.095
35.3299	305.189	293.438	288.163	35.3299	234.587	286.398	286.398	-1.5466	35.3299	354.142	363.081	346.385	2.53847	43.095	35.3299	225.446	230.566	222.859	2.53847	43.095
35.3519	320.249	293.636	288.009	35.3519	285.172	286.718	286.718	-9.6103	35.3519	354.908	362.658	346.093	2.53694	43.095	35.3519	232.601	231.267	222.593	2.53694	43.095
35.3739	327.74	293.938	287.854	35.3739	277.428	287.039	287.039	-22.0405	35.3739	355.971	362.292	345.801	2.53541	43.095	35.3739	237.814	232.161	222.326	2.53541	43.095
35.3959	303.658	294.373	287.699	35.3959	265.319	287.359	287.359	7.8517	35.3959	364.775	361.957	345.481	2.53389	43.095	35.3959	233.136	233.301	222.057	2.53389	43.095
35.4179	297.038	294.991	287.545	35.4179	295.531	287.68	287.68	-36.9242	35.4179	368.89	361.684	345.161	2.53237	43.095	35.4179	237.896	234.769	221.789	2.53237	43.095
35.4399	315.979	295.86	287.39	35.4399	251.076	288	288	-13.6666	35.4399	354.032	361.477	344.841	2.53084	43.095	35.4399	232.015	236.689	221.52	2.53084	43.095
35.4619	294.235	297.099	287.236	35.4619	274.007	287.673	287.673	-14.011	35.4619	362.269	361.343	344.521	2.52932	43.095	35.4619	249.266	239.282	221.251	2.52932	43.095
35.4839	316.096	298.906	287.081	35.4839	273.336	287.347	287.347	-41.6242	35.4839	385.362	361.289	344.201	2.52781	43.095	35.4839	272.22	242.992	220.982	2.52781	43.095
35.5059	360.059	301.664	286.926	35.5059	245.396	287.02	287.02	-29.0154	35.5059	358.683	361.324	343.881	2.52629	43.095	35.5059	242.126	248.731	220.714	2.52629	43.095
35.5279	308.011	306.18	286.772	35.5279	257.678	286.694	286.694	-7.2974	35.5279	376.723	361.434	343.535	2.52478	43.095	35.5279	323.855	258.248	220.443	2.52478	43.095
35.5499	328.37	314.229	286.617	35.5499	290.477	297.774	286.367	-18.1103	35.5499	369.986	361.662	343.19	2.52326	43.095	35.5499	263.297	274.454	220.172	2.52326	43.095
35.5719	337.825	329.491	286.463	35.5719	280.262	298.373	286.041	-50.0237	35.5719	354.214	362.026	342.844	2.52175	43.095	35.5719	301.597	301.252	219.901	2.52175	43.095
35.5939	372.234	358.114	286.308	35.5939	249.064	299.088	285.714	-7.3215	35.5939	344.262	362.552	342.498	2.52025	43.095	35.5939	326.743	342.404	219.631	2.52025	43.095
35.6159	362.598	406.57	286.154	35.6159	292.62	299.942	285.388	-10.6405	35.6159	350.786	363.274	342.152	2.51874	43.095	35.6159	379.366	399.263	219.36	2.51874	43.095
35.6379	459.545	474.296	285.801	35.6379	290.317	300.958	285.061	-0.797	35.6379	384.263	364.231	341.807	2.51724	43.095	35.6379	402.6	467.619	219.089	2.51724	43.095
35.6599	524.415	546.713	285.448	35.6599	301.372	302.169	284.735	-3.2197	35.6599	371.953	365.458	341.436	2.51573	43.095	35.6599	492.536	533.343	218.816	2.51573	43.095
35.6819	562.796	598.062	285.095	35.6819	300.395	303.615	284.408	-26.3423	35.6819	383.869	367.053	341.066	2.51423	43.095	35.6819	520.154	572.461	218.543	2.51423	43.095
35.7039	646.502	610.634	284.743	35.7039	279.002	305.344	284.082	-17.5226	35.7039	373.155	369.126	340.696	2.51273	43.095	35.7039	538.298	571.743	218.27	2.51273	43.095
35.7259	600.613	589.567	284.39	35.7259	289.899	307.422	283.755	-26.7767	35.7259	386.471	371.844	340.326	2.51124	43.095	35.7259	554.202	545.77	217.997	2.51124	43.095
35.7479	515.825	554.423	284.037	35.7479	283.154	309.931	283.429	-26.1083	35.7479	363.321	375.498	339.956	2.50974	43.095	35.7479	486.148	512.904	217.724	2.50974	43.095
35.7699	468.147	517.465	283.685	35.7699	286.872	312.98	283.102	2.5601	35.7699	397.851	380.646	339.585	2.50825	43.095	35.7699	408.279	475.296	217.451	2.50825	43.095
35.7919	437.111	477.423	283.332	35.7919	319.275	316.715	282.776	-15.6085	35.7919	415.401	388.364	339.192	2.50676	43.095	35.7919	401.887	428.503	217.176	2.50676	43.095
35.8139	443.427	431.767	282.979	35.8139	305.725	321.333	282.449	-25.0447	35.8139	418.048	400.72	338.799	2.50527	43.095	35.8139	380.086	377.531	216.9	2.50527	43.095
35.8359	383.004	385.882	282.627	35.8359	302.064	327.109	282.122	-12.3889	35.8359	435.202	421.101	338.406	2.50378	43.095	35.8359	338.974	331.857	216.625	2.50378	43.095
35.8579	311.953	348.315	282.274	35.8579	322.04	334.429	281.796	-9.7111	35.8579	476.592	454.231	338.012	2.50229	43.095	35.8579	295.858	296.191	216.35	2.50229	43.095
35.8799	312.497	322.974	281.921	35.8799	334.139	343.85	281.469	-2.6052	35.8799	484.42	505.26	337.619	2.50081	43.095	35.8799	233.807	273.811	216.075	2.50081	43.095
35.9019	300.663	308.098	281.569	35.9019	353.602	356.207	281.143	-16.036	35.9019	573.792	577.649	337.226	2.49933	43.095	35.9019	235.731	257.34	215.8	2.49933	43.095
35.9239	269.806	299.836	281.216	35.9239	356.748	372.784	280.816	-38.3661	35.9239	639.977	670.092	336.811	2.49785	43.095	35.9239	251.594	247.045	215.523	2.49785	43.095
35.9459	292.132	295.093	280.863	35.9459	357.259	395.625	280.49	-14.0598	35.9459	755.55	772.279	336.396	2.49637	43.095	35.9459	223.756	240.671	215.245	2.49637	43.095
35.9679	294.42	292.125	280.511	35.9679	414.001	428.061	280.163	-42.4769	35.9679	832.093	860.115	335.981	2.49489	43.095	35.9679	221.528	236.584	214.968	2.49489	43.095
35.9899	291.478	290.099	280.158	35.9899	433.046	475.523	279.837	-62.5636	35.9899	886.964	902.824	335.565	2.49342	43.095	35.9899	235.512	233.803	214.691	2.49342	43.095
36.0119	267.285	288.626	279.805	36.0119	483.916	546.479	279.51	-45.1577	36.0119	870.009	892.791	335.15	2.49195	43.095	36.0119	242.874	231.809	214.414	2.49195	43.095
36.0339	246.13	287.518	279.453	36.0339	607.245	652.402	279.184	-21.8782	36.0339	834.817	852.496	334.735	2.49047	43.095	36.0339	229.693	230.345	214.137	2.49047	43.095
36.0559	292.665	286.673	279.1	36.0559	778.69	800.568	278.857	4.1574	36.0559	770.041	801.018	334.299	2.48901	43.095	36.0559	219.18	229.282	213.858	2.48901	43.095
36.0779	279.583	286.036	278.747	36.0779	968.3	964.143	278.531	50.482	36.0779	695.693	738.839	333.863	2.48754	43.095	36.0779	217.59	228.558	213.579	2.48754	43.095
36.0999	265.454	285.575	278.395	36.0999	1100.84	1050.36	278.204	120.095	36.0999	665.449	664.161	333.427	2.48607	43.095	36.0999	236.108	228.14	213.3	2.48607	43.095
36.1219	283.044	285.281	278.042	36.1219	1124.51	1004.41	277.878	74.8281	36.1219	592.814	586.947	332.991	2.48461	43.095	36.1219	230.414	228.021	213.021	2.48461	43.095
36.1439	293.102	285.159	277.689	36.1439	988.035	913.207	277.551	22.4369	36.1439	500.267	519.154	332.555	2.48315	43.095	36.1439	218.397	228.211	212.742	2.48315	43.095
36.1659	296.106	285.228	277.337	36.1659	875.497	853.06	277.224	-13.1512	36.1659	442.043	466.078	332.119	2.48169	43.095	36.1659	225.432	228.746	212.463	2.48169	43.095
36.1879	297.335	285.532	276.984	36.1879	790.375	803.527	276.898	-6.9401	36.1879	426.512	427.731	331.663	2.48023	43.095	36.1879	235.006	229.69	212.183	2.48023	43.095
36.2099	306.007	285.946	276.433	36.2099	710.437	717.377	276.571	-1.8895	36.2099	406.72	401.71	331.207	2.47877	43.095	36.2099	247.438	231.168	211.902	2.47877	43.095
36.2319	279.075	286.799	275.882	36.2319	608.772	610.661	276.245	-24.5121	36.2319	374.866	384.76	330.752	2.47732	43.095	36.2319	253.422	233.425	211.622	2.47732	43.095
36.2539	273.126	288.331	275.332	36.2539	496.04	520.552	275.918	-55.0828	36.2539	363.369	373.808	330.296	2.47586	43.095	36.2539	250.433	233.152	211.341	2.47586	43.095
36.2759	302.405	291.023	274.781	36.2759	401.103	456.185	275.592	-65.8099	36.2759	365.94	366.519	329.84	2.47441	43.095	36.2759	261.144	239.341	211.061	2.47441	43.095
36.2979	317.332	295.922	274.23	36.2979	346.258	412.068	275.265	-53.1891	36.2979	351.178	361.377	329.384	2.47296	43.095	36.2979	266.128	249.788	210.78	2.47296	43.095
36.3199	327.107	305.318	273.68	36.3199	335.088	388.277	274.939	-48.2097	36.3199	351.162	357.502	328.91	2.47152	43.095	36.3199	273.027	267.527	210.499	2.47152	43.095
36.3419	337.081	323.671	273.129	36.3419	318.95	367.16	274.612	-39.7528	36.3419	370.014	354.454	328.435	2.47007	43.095	36.3419	314.211	296.263	210.217	2.47007	43.095
36.3639	364.877	357.645	272.578	36.3639	312.155	351.908	274.286	-34.1593	36.3639	349.905	351.992	327.961	2.46863	43.095	36.3639	369.392	338.948	209.935	2.46863	43.095
36.3859	397.565	411.643	272.027	36.3859	306.467	340.626	273.959	-35.1273	36.3859	340.022	349.983	327.486	2.46719	43.095	36.3859	397.821	395.432	209.654	2.46719	43.095
36.4079	456.464	480.661	271.476	36.4079	297.007	332.135	273.633	-29.2218	36.4079	334.985	348.348	327.012	2.46574	43.095	36.4079	423.877	459.136	209.372	2.46574	43.095
36.4299	515.287	544.95	270.926	36.4299	296.456	325.678	273.306	-9.5843	36.4299	343.421	347.041	326.537	2.46431	43.095	36.4299	459.389	513.295	209.091	2.46431	43.095
36.4519	578.898	580.106	270.375	36.4519	311.179	320.763	272.98	-2.701	36.4519	361.074	346.02	326.045	2.46287	43.095	36.4519	489.513	536.149	208.808	2.46287	43.095
36.4739	619.353	576.888	269.824	36.4739	314.366	317.067	272.653	-24.0227	36.4739	361.433	345.299	325.552	2.46143	43.095	36.4739	502.774	524.637	208.526	2.46143	43.095
36.4959	573.408	548.24	269.077	36.4959	290.354	314.377	272.327	-14.7264	36.4959	370.425	344.9	325.06	2.46	43.095	36.4959	466.997	497.276	208.243	2.46	43.095
36.5179	509.777	513.41	268.329	36.5179	297.833	312.559	272	1.7747	36.5179	352.978	344.891	324.568	2.45857	43.095	36.5179	425.794	466.979	207.961	2.45857	43.095
36.5399	443.191	478.69	267.581	36.5399	312.234	310.459	270.588	-17.4015	36.5399	346.818	345.426	324.076	2.45714	43.095	36.5399	394.939	431.686	207.679	2.45714	43.095
36.5619	432.398	439.671	266.834	36.5619	291.744	309.145	269.176	6.0668	36.5619	351.133	346.824	323.583	2.45571	43.095	36.5619	392.892	388.059	207.396	2.45571	43.095
36.5839	414.676	395.308	266.086	36.5839	314.72	308.653	267.765	0.5274	36.5839	335.341	349.679	323.075	2.45429	43.095	36.5839	340.701	342.546	207.113	2.45429	43.095
36.6059	359.598	352.644	265.338	36.6059	309.605	309.077	266.353	7.9325	36.6059	345.797	355.018	322.566	2.45286	43.095	36.6059	305.654	303.135	206.831	2.45286	43.095
36.6279	307.886	319.424	264.59	36.6279	318.522	310.589	264.941	26.6612	36.6279	373.226	364.24	322.057	2.45144	43.095	36.6279	280.507	273.509	206.548	2.45144	43.095
36.6499	275.819	297.807	263.843	36.6499	340.126	313.465	263.529	15.6645	36.6499	386.731	378.85	321.548	2.45002	43.095	36.6499	261.262	252.539	206.265	2.45002	43.095
36.6719	278.996	285.196	263.095	36.6719	320.97	305.306	262.118	16.1545	36.6719	387.636	399.819	321.039	2.4486	43.095	36.6719	225.039	238.88	205.982	2.4486	43.095
36.6939	297.99	277.949	262.347	36.6939	329.584	313.429	260.706	15.1459	36.6939	415.674	426.676	320.531	2.44718	43.095	36.6939	217.696	230.297	205.7	2.44718	43.095
36.7159	279.818	273.474	261.599	36.7159	340.143	324.997	259.294	17.3238	36.7159	433.702	456.217	320.007	2.44576	43.095	36.7159	218.871	224.849	205.417	2.44576	43.095
36.7379	287.377	270.396	260.852	36.7379	359.103	341.779	257.882	8.8598	36.7379	445.42	481.197	319.483	2.44435	43.095	36.7379	217.282	221.193	205.134	2.44435	43.095
36.7599	260.104	268.071	260.104	36.7599	375.512	366.652	256.471	-15.4563	36.7599	504.861	492.591	318.959	2.44294	43.095	36.7599	208.137	218.548	204.851	2.44294	43.095
36.7819	281.676	266.939	260.103	36.7819	388.736	404.193	255.059	-26.2258	36.7819	492.84	488.506	318.435	2.44153	43.095	36.7819	221.466	216.506	204.568	2.44153	43.095
36.8039	248.896	266.099	260.101	36.8039	434.6	460.826	253.647	-51.827	36.8039	468.322	475.846	317.911	2.44012	43.095	36.8039	222.442	214.863	204.286	2.44012	43.095
36.8259	272.103	265.464	260.099	36.8259	489.746	541.573	252.235	-63.4594	36.8259	453.192	460.337	317.386	2.43871	43.095	36.8259	204.003	213.508	204.003	2.43871	43.095
36.8479	297.14	264.978	260.098	36.8479	571.108	634.567	250.823	-103.45	36.8479	442.945	442.02	316.848	2.43731	43.095	36.8479	203.716	212.443	203.784	2.43731	43.095
36.8699	283.463	264.611	260.096	36.8699	586.825	690.275	249.412	-17.2296	36.8699	419.479	419.974	316.31	2.4359	43.095	36.8699	209.79	211.561	203.565	2.4359	43.095
36.8919	267.67	264.34	260.095	36.8919	654.038	671.268	248	-44.1862	36.8919	417.25	396.815	315.772	2.4345	43.095	36.8919	215.054	210.837	203.346	2.4345	43.095
36.9139	261.672	264.155	260.093	36.9139	577.841	622.028	246.588	-71.3886	36.9139	383.415	376.133	315.235	2.4331	43.095	36.9139	196.241	210.253	203.128	2.4331	43.095
36.9359	261.007	264.053	260.092	36.9359	519.638	591.027	245.177	-71.5743	36.9359	388.524	359.662	314.697	2.4317	43.095	36.9359	202.016	209.806	202.909	2.4317	43.095
36.9579	275.398	264.038	260.09	36.9579	498.468	570.042	243.765	-16.3176	36.9579	347.834	347.529	314.159	2.4303	43.095	36.9579	215.857	209.501	202.69	2.4303	43.095
36.9799	245.369	264.127	260.089	36.9799	508.896	525.214	242.353	-26.9047	36.9799	328.843	339.077	313.608	2.42891	43.095	36.9799	208.558	209.365	202.47	2.42891	43.095
37.0019	268.756	264.358	260.087	37.0019	432.604	459.509	240.941	-39.6783	37.0019	323.523	333.381	313.058	2.42751	43.095	37.0019	197.422	209.473	202.25	2.42751	43.095
37.0239	276.541	264.812	260.085	37.0239	360.047	399.726	239.529	-23.4723	37.0239	343.329	329.532	312.507	2.42612	43.095	37.0239	208.374	206.549	202.029	2.42612	43.095
37.0459	285.07	265.668	260.084	37.0459	332.3	355.773	238.118	-4.8558	37.0459	324.509	326.822	311.957	2.42473	43.095	37.0459	220.755	208.026	201.809	2.42473	43.095
37.0679	259.625	267.326	260.082	37.0679	323.594	328.45	236.706	27.6745	37.0679	339.203	324.785	311.406	2.42334	43.095	37.0679	239.218	210.658	201.589	2.42334	43.095
37.0899	271.731	270.565	260.081	37.0899	334.972	307.298	235.294	4.7263	37.0899	327.204	323.153	310.856	2.42196	43.095	37.0899	224.441	215.045	201.369	2.42196	43.095
37.1119	259.018	276.524	260.079	37.1119	296.839	292.112	233.882	5.6036	37.1119	320.413	321.771	310.295	2.42057	43.095	37.1119	242.591	221.671	201.146	2.42057	43.095
37.1339	289.189	286.034	260.078	37.1339	286.448	280.844	232.471	29.1052	37.1339	320.953	320.577	309.733	2.41919	43.095	37.1339	220.383	230.54	200.924	2.41919	43.095
37.1559	313.024	298.187	260.076	37.1559	301.323	272.218	231.059	1.6703	37.1559	334.41	319.529	309.172	2.41781	43.095	37.1559	219.963	240.641	200.702	2.41781	43.095
37.1779	330.491	309.513	260.075	37.1779	267.103	265.433	229.647	-9.6837	37.1779	307.861	318.606	308.611	2.41643	43.095	37.1779	228.732	249.331	200.479	2.41643	43.095
37.1999	275.041	315.687	260.073	37.1999	250.297	259.98	228.235	17.2986	37.1999	323.7	317.793	308.049	2.41505	43.095	37.1999	236.861	253.047	200.257	2.41505	43.095
37.2219	282.905	315.085	260.071	37.2219	272.825	255.526	226.823	42.9398	37.2219	336.874	317.087	307.488	2.41367	43.095	37.2219	244.917	251.115	200.035	2.41367	43.095
37.2439	308.052	310.094	260.07	37.2439	294.791	251.851	225.412	12.1966	37.2439	307.097	316.483	306.918	2.41229	43.095	37.2439	240.841	246.525	199.81	2.41229	43.095
37.2659	314.373	304.201	260.068	37.2659	261.007	248.81	224	14.1596	37.2659	320.466	316.006	306.347	2.41092	43.095	37.2659	215.211	241.577	199.585	2.41092	43.095
37.2879	281.286	298.558	260.067	37.2879	261.441	247.281	223.558	29.1104	37.2879	293.805	315.696	305.776	2.40955	43.095	37.2879	225.758	236.042	199.36	2.40955	43.095
37.3099	288.665	292.233	260.065	37.3099	275.353	246.243	223.116	37.717	37.3099	349.099	315.64	305.206	2.40818	43.095	37.3099	219.132	229.133	199.136	2.40818	43.095
37.3319	260.063	284.815	260.063	37.3319	283.397	245.68	222.674	43.9429	37.3319	328.285	316.01	304.635	2.40681	43.095	37.3319	242.56	221.665	198.911	2.40681	43.095
37.3539	278.636	277.51	260.118	37.3539	289.55	245.607	222.232	38.7297	37.3539	318.528	317.101	304.065	2.40544	43.095	37.3539	218.645	214.995	198.686	2.40544	43.095
37.3759	287.367	271.724	260.172	37.3759	284.808	246.078	221.791	42.3771	37.3759	350.966	319.346	303.487	2.40408	43.095	37.3759	226.644	212.261	198.458	2.40408	43.095
37.3979	277.789	267.977	260.226	37.3979	289.572	247.195	221.349	-0.8123	37.3979	315.176	323.273	302.909	2.40271	43.095	37.3979	208.88	208.703	198.23	2.40271	43.095
37.4199	259.462	265.88	260.28	37.4199	248.31	249.122	220.907	25.1562	37.4199	311.197	329.308	302.331	2.40135	43.095	37.4199	189.471	206.391	198.002	2.40135	43.095
37.4419	286.315	264.794	260.334	37.4419	269.411	244.255	220.465	34.3958	37.4419	345.019	337.498	301.753	2.39999	43.095	37.4419	201.069	204.975	197.775	2.39999	43.095
37.4639	267.818	264.245	260.388	37.4639	283.758	249.363	220.023	46.9153	37.4639	332.466	347.127	301.175	2.39863	43.095	37.4639	196.075	204.138	197.547	2.39863	43.095
37.4859	275.757	263.974	260.442	37.4859	303.483	256.567	219.581	-1.7794	37.4859	350.992	356.214	300.597	2.39728	43.095	37.4859	210.997	203.654	197.319	2.39728	43.095
37.5079	252.731	263.862	260.497	37.5079	265.191	266.971	219.139	-38.2026	37.5079	359.1	361.608	300.013	2.39592	43.095	37.5079	218.659	203.391	197.088	2.39592	43.095
37.5299	266.678	263.857	260.551	37.5299	244.156	282.359	218.698	-29.5938	37.5299	339.338	361.47	299.43	2.39457	43.095	37.5299	224.185	203.29	196.857	2.39457	43.095
37.5519	263.932	263.934	260.605	37.5519	275.896	305.489	218.256	-31.8973	37.5519	345.652	357.426	298.846	2.39321	43.095	37.5519	205.719	203.326	196.626	2.39321	43.095
37.5739	279.337	264.085	260.659	37.5739	307.777	339.674	217.814	-57.4033	37.5739	344.009	352.025	298.262	2.39186	43.095	37.5739	210.15	203.497	196.395	2.39186	43.095
37.5959	270.444	264.309	260.713	37.5959	327.196	384.599	217.372	-91.9767	37.5959	341.166	345.979	297.679	2.39051	43.095	37.5959	216.427	203.813	196.164	2.39051	43.095
37.6179	272.899	264.614	260.767	37.6179	332.839	424.816	216.93	-70.4039	37.6179	333.67	338.727	297.095	2.38917	43.095	37.6179	221.359	204.296	195.933	2.38917	43.095
37.6399	245.412	264.808	260.613	37.6399	361.821	432.225	216.488	-67.7283	37.6399	340.861	330.532	296.508	2.38782	43.095	37.6399	213.768	204.975	195.699	2.38782	43.095
37.6619	241.883	265.124	260.458	37.6619	342.073	409.801	216.046	-72.6605	37.6619	317.074	322.648	295.921	2.38648	43.095	37.6619	203.166	205.906	195.464	2.38648	43.095
37.6839	252.797	265.606	260.304	37.6839	315.269	387.929	215.605	-71.54	37.6839	309.269	315.994	295.333	2.38513	43.095	37.6839	225.754	207.171	195.23	2.38513	43.095
37.7059	272.032	266.326	260.149	37.7059	305.784	377.324	215.163	-83.6767	37.7059	313.008	310.837	294.746	2.38379	43.095	37.7059	221.303	208.918	194.996	2.38379	43.095
37.7279	289.329	267.786	259.995	37.7279	280.632	364.309	214.721	-23.5104	37.7279	310.793	307.067	294.158	2.38245	43.095	37.7279	228.72	211.441	194.762	2.38245	43.095
37.7499	299.453	269.467	259.84	37.7499	313.899	337.409	214.279	16.9138	37.7499	316.572	304.402	293.571	2.38112	43.095	37.7499	257.66	215.349	194.527	2.38112	43.095
37.7719	303.912	272.243	259.686	37.7719	323.118	306.204	213.837	34.7352	37.7719	335.966	302.521	292.982	2.37978	43.095	37.7719	229.173	221.271	194.29	2.37978	43.095
37.7939	300.36	277.212	259.531	37.7939	315.772	281.037	213.395	15.1859	37.7939	309.361	301.149	292.392	2.37844	43.095	37.7939	261.379	232.417	194.052	2.37844	43.095
37.8159	293.497	286.658	259.377	37.8159	284.72	269.534	212.953	16.2464	37.8159	297.281	300.092	291.803	2.37711	43.095	37.8159	261.916	251.03	193.814	2.37711	43.095
37.8379	308.39	304.461	259.222	37.8379	273.978	257.731	212.511	12.3451	37.8379	306.125	299.236	291.214	2.37578	43.095	37.8379	273.109	280.05	193.576	2.37578	43.095
37.8599	323.421	334.816	259.068	37.8599	261.945	249.6	212.07	19.0827	37.8599	316.75	298.516	290.625	2.37445	43.095	37.8599	300.327	320.893	193.339	2.37445	43.095
37.8819	353.159	377.813	258.913	37.8819	262.971	243.888	211.628	48.5601	37.8819	305.556	297.906	290.035	2.37312	43.095	37.8819	334.442	371.195	193.101	2.37312	43.095
37.9039	404.27	424.271	258.759	37.9039	288.381	239.821	211.186	43.6005	37.9039	312.387	297.396	289.446	2.37179	43.095	37.9039	371.267	421.664	192.86	2.37179	43.095
37.9259	450.336	457.364	258.433	37.9259	280.52	236.919	210.744	42.9202	37.9259	309.41	296.984	288.857	2.37047	43.095	37.9259	405.01	454.809	192.619	2.37047	43.095
37.9479	474.8	465.134	258.108	37.9479	277.805	234.885	210.302	47.1869	37.9479	303.594	296.681	288.267	2.36915	43.095	37.9479	407.409	457.734	192.378	2.36915	43.095
37.9699	491.095	450.767	257.783	37.9699	280.722	233.535	209.86	33.5203	37.9699	323.708	296.505	287.678	2.36782	43.095	37.9699	395.697	439.086	192.137	2.36782	43.095
37.9919	434.375	428.244	257.458	37.9919	266.28	232.759	209.418	31.3475	37.9919	293.947	296.486	287.089	2.3665	43.095	37.9919	373.161	415.228	191.897	2.3665	43.095
38.0139	384.264	407.019	257.133	38.0139	263.849	232.502	208.976	65.5219	38.0139	286.5	296.686	286.5	2.36518	43.095	38.0139	350.618	391.139	191.656	2.36518	43.095
38.0359	383.805	385.679	256.808	38.0359	298.269	232.747	208.535	63.199	38.0359	302.229	297.26	285.951	2.36387	43.095	38.0359	320.315	361.895	191.412	2.36387	43.095
38.0579	375.402	359.877	256.483	38.0579	296.716	233.517	208.093	37.1905	38.0579	317.853	298.402	285.402	2.36255	43.095	38.0579	300.405	326.306	191.168	2.36255	43.095
38.0799	340.281	330.999	256.158	38.0799	272.06	234.869	207.651	39.44	38.0799	310.538	300.547	284.853	2.36124	43.095	38.0799	264.434	290.861	190.924	2.36124	43.095
38.1019	304.806	304.946	255.833	38.1019	276.351	236.911	207.209	40.66	38.1019	302.923	304.419	284.303	2.35992	43.095	38.1019	239.69	261.169	190.68	2.35992	43.095
38.1239	276.527	286.011	255.507	38.1239	280.464	239.804	206.767	49.4992	38.1239	303.962	311.035	283.755	2.35861	43.095	38.1239	228.483	238.994	190.436	2.35861	43.095
38.1459	249.311	274.331	255.182	38.1459	293.295	243.796	206.325	51.9999	38.1459	320.378	321.518	283.205	2.3573	43.095	38.1459	227.578	223.796	190.192	2.3573	43.095
38.1679	253.071	267.7	254.857	38.1679	301.259	249.259	205.883	45.6686	38.1679	345.325	336.653	282.656	2.35599	43.095	38.1679	225.257	213.999	189.946	2.35599	43.095
38.1899	266.077	263.886	254.532	38.1899	302.426	256.758	205.441	10.6663	38.1899	352.544	356.234	282.107	2.35469	43.095	38.1899	208.772	207.832	189.7	2.35469	43.095
38.2119	282.877	261.495	254.207	38.2119	274.079	263.413	205	19.68	38.2119	371.615	378.173	281.558	2.35338	43.095	38.2119	203.93	203.846	189.453	2.35338	43.095
38.2339	284.817	259.831	253.882	38.2339	298.044	278.364	204.558	17.5423	38.2339	365.747	397.454	281.009	2.35208	43.095	38.2339	200.172	201.091	189.207	2.35208	43.095
38.2559	272.576	258.571	253.557	38.2559	317.278	299.735	204.116	-9.1288	38.2559	383.893	407.247	280.46	2.35078	43.095	38.2559	212.305	199.031	188.96	2.35078	43.095
38.2779	242.511	257.557	253.232	38.2779	321.979	331.108	203.674	-18.3556	38.2779	403.514	405.2	279.911	2.34948	43.095	38.2779	227.718	197.393	188.714	2.34948	43.095
38.2999	221.813	256.707	252.906	38.2999	359.669	378.024	203.232	-65.1557	38.2999	378.139	396.114	279.362	2.34818	43.095	38.2999	203.96	196.033	188.465	2.34818	43.095
38.3219	230.135	255.97	252.581	38.3219	381.704	446.86	202.79	-121.324	38.3219	359.14	385.046	278.813	2.34688	43.095	38.3219	188.831	194.877	188.216	2.34688	43.095
38.3439	237.248	255.315	252.256	38.3439	413.953	535.277	202.348	-154.2	38.3439	366.565	372.685	278.264	2.34558	43.095	38.3439	213.601	193.875	187.968	2.34558	43.095
38.3659	245.605	254.722	251.931	38.3659	454.442	608.642	201.906	-153.586	38.3659	333.113	357.633	277.715	2.34429	43.095	38.3659	207.108	192.995	187.719	2.34429	43.095
38.3879	262.918	254.177	251.606	38.3879	459.619	613.205	201.465	-137.72	38.3879	335.831	340.758	277.166	2.343	43.095	38.3879	185.321	192.211	187.47	2.343	43.095
38.4099	270.665	253.908	251.281	38.4099	426.064	563.783	201.023	-113.548	38.4099	320.403	324.776	276.617	2.3417	43.095	38.4099	195.136	191.505	187.221	2.3417	43.095
38.4319	233.437	253.429	250.956	38.4319	406.248	519.796	200.581	-127.329	38.4319	296.914	311.493	276.068	2.34041	43.095	38.4319	200.959	190.86	186.971	2.34041	43.095
38.4539	249.806	252.975	250.63	38.4539	371.257	498.586	200.139	-112.949	38.4539	291.643	301.375	275.519	2.33913	43.095	38.4539	199.323	190.268	186.721	2.33913	43.095
38.4759	281.984	252.54	250.305	38.4759	360.872	473.821	199.697	-55.8735	38.4759	287.534	294.138	274.97	2.33784	43.095	38.4759	185.112	189.718	186.47	2.33784	43.095
38.4979	275.574	251.95	249.81	38.4979	368.665	424.539	199.255	-51.7394	38.4979	288.128	289.164	274.421	2.33655	43.095	38.4979	192.437	189.205	186.22	2.33655	43.095
38.5199	254.901	251.375	249.314	38.5199	316.342	368.081	198.813	-60.7369	38.5199	272.463	285.769	273.872	2.33527	43.095	38.5199	190.093	185.97	185.97	2.33527	43.095
38.5419	246.811	250.811	248.818	38.5419	262.084	322.821	198.371	-26.8252	38.5419	273.323	283.373	273.323	2.33399	43.095	38.5419	194.321	185.719	185.719	2.33399	43.095
38.5639	241.543	250.257	248.322	38.5639	264.141	290.966	197.93	6.8085	38.5639	278.983	281.748	272.95	2.33271	43.095	38.5639	202.957	185.468	185.468	2.33271	43.095
38.5859	224.842	249.713	247.827	38.5859	275.764	268.956	197.488	10.7608	38.5859	292.055	280.471	272.577	2.33143	43.095	38.5859	214.042	185.216	185.216	2.33143	43.095
38.6079	249.973	249.176	247.331	38.6079	264.176	253.415	197.046	1.5064	38.6079	259.124	279.406	272.204	2.33015	43.095	38.6079	214.7	184.965	184.965	2.33015	43.095
38.6299	261.349	248.646	246.835	38.6299	243.612	242.105	196.604	6.9681	38.6299	275.331	278.481	271.832	2.32887	43.095	38.6299	207.76	184.713	184.713	2.32887	43.095
38.6519	225.527	248.123	246.339	38.6519	240.592	233.624	196.162	36.4668	38.6519	291.731	277.657	271.459	2.3276	43.095	38.6519	204.419	184.462	184.462	2.3276	43.095
38.6739	231.307	247.605	245.844	38.6739	263.556	227.089	195.72	38.0846	38.6739	293.202	276.91	271.086	2.32632	43.095	38.6739	190.314	184.21	184.21	2.32632	43.095
38.6959	254.63	247.093	245.348	38.6959	260.012	221.928	195.278	31.9472	38.6959	303.637	276.223	270.713	2.32505	43.095	38.6959	196.817	183.958	183.958	2.32505	43.095
38.7179	247.387	246.587	244.852	38.7179	249.707	217.76	194.837	15.112	38.7179	291.068	275.585	270.34	2.32378	43.095	38.7179	175.766	183.706	183.706	2.32378	43.095
38.7399	243.279	246.085	244.356	38.7399	229.436	214.324	194.395	8.5828	38.7399	290.483	274.987	269.967	2.32251	43.095	38.7399	193.712	183.454	183.454	2.32251	43.095
38.7619	243.861	245.589	243.861	38.7619	220.025	211.442	193.953	12.622	38.7619	291.862	274.422	269.594	2.32125	43.095	38.7619	215.094	183.202	183.202	2.32125	43.095
38.7839	250.073	245.493	243.759	38.7839	221.606	208.984	193.511	45.9161	38.7839	267.738	273.884	269.221	2.31998	43.095	38.7839	216.272	182.95	182.95	2.31998	43.095
38.8059	246.611	245.402	243.658	38.8059	252.773	206.857	193.069	23.4898	38.8059	288.621	273.371	268.848	2.31872	43.095	38.8059	199.303	183.838	182.698	2.31872	43.095
38.8279	220.156	245.316	243.557	38.8279	228.482	204.992	192.627	30.7048	38.8279	282.202	272.878	268.474	2.31745	43.095	38.8279	198.788	183.676	182.446	2.31745	43.095
38.8499	263.998	245.237	243.456	38.8499	234.043	203.338	192.185	40.4375	38.8499	262.933	272.402	268.101	2.31619	43.095	38.8499	187.257	183.524	182.194	2.31619	43.095
38.8719	260.717	245.164	243.354	38.8719	242.292	201.854	191.744	38.7832	38.8719	284.773	271.943	267.728	2.31493	43.095	38.8719	196.962	183.386	181.942	2.31493	43.095
38.8939	251.653	245.098	243.253	38.8939	239.293	200.51	191.302	22.7949	38.8939	275.869	271.497	267.354	2.31367	43.095	38.8939	192.436	183.262	181.69	2.31367	43.095
38.9159	219.03	245.04	243.152	38.9159	222.077	199.282	190.86	17.2486	38.9159	293.817	271.065	266.981	2.31241	43.095	38.9159	204.231	183.157	181.437	2.31241	43.095
38.9379	222.722	244.991	243.05	38.9379	207.667	190.418	190.418	20.8897	38.9379	267.376	270.644	266.608	2.31116	43.095	38.9379	181.185	183.073	181.185	2.31116	43.095
38.9599	208.529	244.953	242.949	38.9599	210.866	189.976	189.976	8.7647	38.9599	283.379	270.235	266.234	2.3099	43.095	38.9599	209.923	183.35	181.268	2.3099	43.095
38.9819	233.418	244.928	242.848	38.9819	198.299	189.534	189.534	22.7692	38.9819	285.962	269.836	265.861	2.30865	43.095	38.9819	208.073	183.658	181.351	2.30865	43.095
39.0039	266.667	244.918	242.747	39.0039	211.861	189.092	189.092	19.393	39.0039	291.946	269.447	265.487	2.3074	43.095	39.0039	191.18	184.005	181.434	2.3074	43.095
39.0259	247.008	244.928	242.645	39.0259	208.043	188.65	188.65	39.6266	39.0259	269.99	269.068	265.113	2.30615	43.095	39.0259	212.973	184.4	181.517	2.30615	43.095
39.0479	248.163	244.963	242.544	39.0479	227.835	188.208	188.208	28.6635	39.0479	261.334	268.699	264.74	2.3049	43.095	39.0479	195.976	184.855	181.601	2.3049	43.095
39.0699	259.086	244.996	242.227	39.0699	216.43	187.767	187.767	44.1759	39.0699	283.689	268.341	264.366	2.30365	43.095	39.0699	194.297	185.387	181.684	2.30365	43.095
39.0919	262.201	244.891	241.91	39.0919	231.501	187.325	187.325	31.4062	39.0919	272.24	267.993	263.992	2.30241	43.095	39.0919	203.956	186.017	181.766	2.30241	43.095
39.1139	266.751	244.844	241.592	39.1139	218.289	186.883	186.883	19.2626	39.1139	276.574	267.657	263.618	2.30116	43.095	39.1139	180.103	186.781	181.848	2.30116	43.095
39.1359	262.642	244.883	241.275	39.1359	205.704	186.441	186.441	29.439	39.1359	250.959	267.332	263.245	2.29992	43.095	39.1359	220.212	187.736	181.93	2.29992	43.095
39.1579	270.749	245.051	240.958	39.1579	215.438	185.999	185.999	20.9854	39.1579	267.002	267.021	262.871	2.29868	43.095	39.1579	233.804	188.99	182.013	2.29868	43.095
39.1799	257.589	245.428	240.64	39.1799	206.543	185.557	185.557	0	39.1799	293.239	266.725	262.497	2.29744	43.095	39.1799	185.995	190.766	182.095	2.29744	43.095
39.2019	271.4	246.178	240.323	39.2019	185.115	185.115	185.115	35.0857	39.2019	304.203	266.445	262.123	2.2962	43.095	39.2019	213.296	193.513	182.178	2.2962	43.095
39.2239	247.218	247.661	240.005	39.2239	221.105	186.019	186.019	25.8333	39.2239	285.418	266.183	261.749	2.29496	43.095	39.2239	182.256	198.042	182.259	2.29496	43.095
39.2459	245.627	250.644	239.688	39.2459	212.756	186.923	186.923	12.508	39.2459	265.257	265.942	261.374	2.29373	43.095	39.2459	203.502	205.576	182.34	2.29373	43.095
39.2679	275.263	256.526	239.371	39.2679	203.319	190.811	187.827	6.0094	39.2679	263.439	265.726	261	2.29249	43.095	39.2679	230.064	217.536	182.422	2.29249	43.095
39.2899	256.81	267.084	239.053	39.2899	197.958	191.949	188.731	-0.4976	39.2899	243.698	265.539	260.626	2.29126	43.095	39.2899	236.427	234.921	182.503	2.29126	43.095
39.3119	255.944	283.014	238.736	39.3119	192.618	193.115	189.635	5.5173	39.3119	261.548	265.386	260.252	2.29003	43.095	39.3119	206.245	257.346	182.584	2.29003	43.095
39.3339	288.225	301.688	238.419	39.3339	199.833	194.315	190.538	18.3519	39.3339	275.007	265.276	259.877	2.2888	43.095	39.3339	248.008	281.721	182.666	2.2888	43.095
39.3559	292.331	316.793	238.101	39.3559	213.907	195.555	191.442	3.7319	39.3559	277.429	265.216	259.503	2.28757	43.095	39.3559	266.634	300.938	182.746	2.28757	43.095
39.3779	293.151	322.315	237.784	39.3779	200.573	196.841	192.346	22.0874	39.3779	285.227	265.219	259.128	2.28634	43.095	39.3779	267.787	307.025	182.826	2.28634	43.095
39.3999	314.407	317.83	237.467	39.3999	220.271	198.184	193.25	24.2957	39.3999	276.116	265.302	258.754	2.28512	43.095	39.3999	266.351	300.582	182.906	2.28512	43.095
39.4219	272.793	308.684	237.149	39.4219	223.889	199.594	194.154	15.1507	39.4219	286.24	265.488	258.379	2.28389	43.095	39.4219	223.694	289.686	182.987	2.28389	43.095
39.4439	277.594	300.097	236.832	39.4439	216.237	201.086	195.058	7.2357	39.4439	292.83	265.814	258.005	2.28267	43.095	39.4439	227.521	279.32	183.067	2.28267	43.095
39.4659	275.684	292.584	236.514	39.4659	209.914	202.679	195.962	20.2284	39.4659	283.755	266.344	257.63	2.28145	43.095	39.4659	195.642	268.333	183.147	2.28145	43.095
39.4879	282.707	283.749	236.197	39.4879	224.625	204.397	196.865	20.9882	39.4879	276.328	267.2	257.255	2.28023	43.095	39.4879	223.566	254.048	183.226	2.28023	43.095
39.5099	275.739	272.75	235.88	39.5099	227.261	206.273	197.769	43.4023	39.5099	294.288	268.621	256.88	2.27901	43.095	39.5099	226.916	239.685	183.304	2.27901	43.095
39.5319	265.014	261.524	235.562	39.5319	251.751	208.349	198.673	12.8963	39.5319	292.386	271.048	256.506	2.27779	43.095	39.5319	222.298	224.862	183.383	2.27779	43.095
39.5539	262.085	252.474	235.245	39.5539	223.582	210.685	199.577	-4.8832	39.5539	307.893	275.199	256.131	2.27657	43.095	39.5539	217.115	213.153	183.462	2.27657	43.095
39.5759	258.965	246.471	234.928	39.5759	208.48	213.363	200.481	3.6181	39.5759	269.646	282.065	255.756	2.27536	43.095	39.5759	211.912	204.86	183.541	2.27536	43.095
39.5979	240.041	242.95	234.61	39.5979	220.116	216.498	201.385	10.3699	39.5979	278.399	292.705	255.381	2.27414	43.095	39.5979	204.684	199.497	183.62	2.27414	43.095
39.6199	234.293	240.949	234.293	39.6199	230.629	220.259	202.288	6.3045	39.6199	289.31	307.81	255.006	2.27293	43.095	39.6199	193.623	196.275	183.697	2.27293	43.095
39.6419	227.352	239.845	234.068	39.6419	231.197	224.892	203.192	8.8058	39.6419	315.24	327.068	254.631	2.27172	43.095	39.6419	186.155	194.432	183.774	2.27172	43.095
39.6639	243.774	239.16	233.843	39.6639	239.573	230.767	204.096	8.2044	39.6639	321.118	348.305	254.256	2.27051	43.095	39.6639	204.196	193.411	183.852	2.27051	43.095
39.6859	259.403	238.714	233.618	39.6859	246.644	238.44	205	19.611	39.6859	343.603	366.52	253.881	2.2693	43.095	39.6859	189.41	192.878	183.929	2.2693	43.095
39.7079	239.155	238.431	233.393	39.7079	267.603	247.992	205.105	-3.26	39.7079	341.881	375.255	253.506	2.2681	43.095	39.7079	195.346	192.661	184.006	2.2681	43.095
39.7299	251.68	238.447	233.168	39.7299	258.403	261.663	205.21	-36.5579	39.7299	325.683	372.73	253.13	2.26689	43.095	39.7299	208.447	192.685	184.084	2.26689	43.095
39.7519	258.223	238.411	232.943	39.7519	245.235	281.793	205.316	-30.4443	39.7519	321.307	363.903	252.755	2.26569	43.095	39.7519	195.26	192.919	184.16	2.26569	43.095
39.7739	243.544	238.499	232.719	39.7739	281.011	311.456	205.421	-26.5699	39.7739	322.654	353.718	252.38	2.26449	43.095	39.7739	189.849	193.364	184.236	2.26449	43.095
39.7959	251.648	238.732	232.494	39.7959	324.588	351.158	205.526	-31.0506	39.7959	326.107	342.85	252.005	2.26328	43.095	39.7959	203.19	194.042	184.311	2.26328	43.095
39.8179	260.34	239.149	232.269	39.8179	357.453	388.503	205.632	-24.2354	39.8179	337.12	329.614	251.629	2.26208	43.095	39.8179	207.783	194.997	184.387	2.26208	43.095
39.8399	262.031	239.819	232.044	39.8399	373.49	397.726	205.737	-15.1002	39.8399	313.652	314.253	251.254	2.26089	43.095	39.8399	205.005	196.317	184.463	2.26089	43.095
39.8619	255.342	240.865	231.819	39.8619	363.124	378.224	205.842	-31.0655	39.8619	293.945	299.241	250.879	2.25969	43.095	39.8619	212.51	198.183	184.539	2.25969	43.095
39.8839	242.932	242.519	231.594	39.8839	326.679	357.745	205.947	-58.9522	39.8839	279.604	286.513	250.503	2.25849	43.095	39.8839	223.412	200.978	184.613	2.25849	43.095
39.9059	255.374	245.261	231.369	39.9059	290.729	349.681	206.053	-64.5392	39.9059	263.007	276.714	250.128	2.2573	43.095	39.9059	234.398	205.479	184.688	2.2573	43.095
39.9279	273.547	249.966	230.959	39.9279	280.041	344.58	206.158	-38.7665	39.9279	268.525	269.696	249.752	2.25611	43.095	39.9279	232.847	213.078	184.762	2.25611	43.095
39.9499	287.743	259.06	230.55	39.9499	288.043	326.81	206.263	-19.5573	39.9499	286.961	264.934	249.377	2.25491	43.095	39.9499	224.56	224.502	184.837	2.25491	43.095
39.9719	296.66	276.517	230.14	39.9719	279.99	299.547	206.368	7.2904	39.9719	289.99	261.792	249.001	2.25372	43.095	39.9719	225.475	244.878	184.911	2.25372	43.095
39.9939	293.037	307.092	229.731	39.9939	282.862	275.572	206.474	17.9015	39.9939	286.892	259.704	248.626	2.25253	43.095	39.9939	248.345	274.303	184.985	2.25253	43.095
40.0159	319.647	352	229.321	40.0159	275.91	258.008	206.579	-2.2941	40.0159	276.02	258.261	248.25	2.25135	43.095	40.0159	285.215	311.887	185.058	2.25135	43.095
40.0379	360.329	402.865	228.911	40.0379	243.715	246.009	206.684	-28.9974	40.0379	274.22	257.213	247.875	2.25016	43.095	40.0379	331.917	352.057	185.131	2.25016	43.095
40.0599	394.619	441.853	228.502	40.0599	208.715	237.713	206.79	-13.5875	40.0599	274.471	256.424	247.5	2.24898	43.095	40.0599	353.531	382.558	185.204	2.24898	43.095
40.0819	438.164	453.567	228.092	40.0819	218.237	231.825	206.895	-7.0386	40.0819	247.652	255.826	247.124	2.24779	43.095	40.0819	354.498	390.595	185.277	2.24779	43.095
40.1039	406.26	438.935	227.683	40.1039	220.506	227.544	207	-2.2709	40.1039	261.402	255.39	246.749	2.24661	43.095	40.1039	366.072	378.517	185.351	2.24661	43.095
40.1259	374.242	413.733	227.273	40.1259	222.102	224.373	207.105	20.2221	40.1259	275.692	255.111	246.373	2.24543	43.095	40.1259	346.116	360.119	185.423	2.24543	43.095
40.1479	339.167	391.639	226.863	40.1479	242.211	221.989	207.21	9.9559	40.1479	274.893	255	245.998	2.24425	43.095	40.1479	294.166	343.309	185.495	2.24425	43.095
40.1699	334.677	372.799	226.454	40.1699	230.131	220.175	207.316	-3.049	40.1699	286.265	255.093	245.622	2.24307	43.095	40.1699	299.934	325.825	185.567	2.24307	43.095
40.1919	347.929	349.969	226.044	40.1919	215.738	218.787	207.421	-17.0359	40.1919	252.801	255.471	245.246	2.24189	43.095	40.1919	266	302.83	185.639	2.24189	43.095
40.2139	324.044	320.845	225.635	40.2139	200.69	217.726	207.526	-31.0881	40.2139	267.291	256.304	244.871	2.24072	43.095	40.2139	264.639	276.226	185.711	2.24072	43.095
40.2359	317.054	290.888	225.225	40.2359	185.836	216.924	207.632	-19.1476	40.2359	248.35	257.917	244.495	2.23954	43.095	40.2359	245.097	251.477	185.782	2.23954	43.095
40.2579	275.834	266.737	224.816	40.2579	197.189	216.337	207.737	-18.2548	40.2579	244.12	260.861	244.12	2.23837	43.095	40.2579	215.511	231.697	185.854	2.23837	43.095
40.2799	265.842	250.765	224.406	40.2799	197.682	215.937	207.842	-27.8544	40.2799	276	266.087	243.905	2.2372	43.095	40.2799	202.683	217.485	185.925	2.2372	43.095
40.3019	235.694	241.436	223.996	40.3019	187.856	215.711	207.947	-4.4753	40.3019	297.015	274.34	243.69	2.23603	43.095	40.3019	198.575	208.094	185.996	2.23603	43.095
40.3239	246.729	236.145	223.587	40.3239	211.183	215.658	208.053	-16.2335	40.3239	276.284	286.307	243.475	2.23486	43.095	40.3239	195.096	202.228	186.067	2.23486	43.095
40.3459	273.754	232.959	223.177	40.3459	199.56	215.794	208.158	-30.1618	40.3459	301.023	301.95	243.261	2.23369	43.095	40.3459	209.534	198.615	186.137	2.23369	43.095
40.3679	233.395	231.25	222.768	40.3679	185.99	216.152	208.263	-17.5408	40.3679	312.256	319.844	243.046	2.23252	43.095	40.3679	202.225	196.309	186.208	2.23252	43.095
40.3899	227.135	229.686	222.358	40.3899	199.251	216.792	208.368	-0.8959	40.3899	321.884	336.321	242.831	2.23136	43.095	40.3899	198.734	194.733	186.279	2.23136	43.095
40.4119	236.216	228.454	221.949	40.4119	213.32	214.216	208.474	-3.2088	40.4119	291.629	345.855	242.616	2.23019	43.095	40.4119	207.544	193.577	186.349	2.23019	43.095
40.4339	229.332	227.435	221.539	40.4339	212.851	216.06	208.579	1.3092	40.4339	315.127	345.579	242.401	2.22903	43.095	40.4339	197.388	192.687	186.419	2.22903	43.095
40.4559	255.838	226.561	221.129	40.4559	220.014	218.705	208.684	-11.9641	40.4559	287.968	338.787	242.186	2.22787	43.095	40.4559	185.996	191.982	186.489	2.22787	43.095
40.4779	220.72	225.792	220.72	40.4779	210.621	222.585	208.79	-17.5439	40.4779	331.052	330.29	241.971	2.22671	43.095	40.4779	191.323	191.414	186.559	2.22671	43.095
40.4999	215.133	225.827	221.036	40.4999	210.482	228.026	208.895	5.4296	40.4999	300.907	321.627	241.756	2.22555	43.095	40.4999	199.609	190.951	186.629	2.22555	43.095
40.5219	227.735	225.922	221.352	40.5219	239.492	234.062	209	35.8524	40.5219	294.521	311.448	241.541	2.22439	43.095	40.5219	188.438	190.572	186.699	2.22439	43.095
40.5439	256.315	226.065	221.669	40.5439	273.013	237.16	209.105	15.1909	40.5439	280.506	299.074	241.327	2.22324	43.095	40.5439	224.221	190.259	186.768	2.22324	43.095
40.5659	243.761	226.246	221.985	40.5659	250.413	235.223	209.21	6.521	40.5659	296.115	286.199	241.112	2.22208	43.095	40.5659	197.376	190	186.838	2.22208	43.095
40.5879	234.884	226.46	222.301	40.5879	238.135	231.614	209.316	7.4647	40.5879	292.885	274.785	240.897	2.22093	43.095	40.5879	215.619	189.785	186.907	2.22093	43.095
40.6099	224.25	226.7	222.618	40.6099	237.006	229.541	209.421	18.0492	40.6099	283.138	265.717	240.682	2.21978	43.095	40.6099	197.719	189.608	186.977	2.21978	43.095
40.6319	258.976	226.964	222.934	40.6319	246.898	228.849	209.526	7.9327	40.6319	283.806	259.058	240.467	2.21863	43.095	40.6319	192.307	189.46	187.046	2.21863	43.095
40.6539	232.925	227.25	223.25	40.6539	235.244	227.312	209.632	2.583	40.6539	240.252	254.454	240.252	2.21748	43.095	40.6539	188.359	187.115	187.115	2.21748	43.095
40.6759	240.168	227.554	223.567	40.6759	226.615	224.032	209.737	-10.4741	40.6759	236.93	251.744	240.398	2.21633	43.095	40.6759	187.081	187.185	187.185	2.21633	43.095
40.6979	281.213	227.875	223.883	40.6979	210.054	220.528	209.842	12.96	40.6979	261.301	250.058	240.544	2.21518	43.095	40.6979	160.763	187.254	187.254	2.21518	43.095
40.7199	210.037	228.214	224.199	40.7199	230.817	217.857	209.947	-20.5362	40.7199	264.903	249	240.69	2.21403	43.095	40.7199	197.886	187.323	187.323	2.21403	43.095
40.7419	227.14	228.569	224.516	40.7419	195.501	216.037	210.053	-7.184	40.7419	274.613	248.313	240.837	2.21289	43.095	40.7419	195.202	187.392	187.392	2.21289	43.095
40.7639	246.492	228.941	224.832	40.7639	207.626	214.81	210.158	11.772	40.7639	281.818	247.847	240.983	2.21175	43.095	40.7639	204.735	187.461	187.461	2.21175	43.095
40.7859	225.33	229.329	225.148	40.7859	225.74	213.968	210.263	2.6494	40.7859	278.066	247.522	241.129	2.2106	43.095	40.7859	194.167	187.531	187.531	2.2106	43.095
40.8079	219.02	229.734	225.464	40.8079	216.03	213.38	210.368	7.7955	40.8079	270.026	247.291	241.272	2.20946	43.095	40.8079	219.943	187.6	187.6	2.20946	43.095
40.8299	249.943	230.159	225.781	40.8299	220.762	212.966	210.474	-12.868	40.8299	260.941	247.133	241.415	2.20832	43.095	40.8299	191.049	187.669	187.669	2.20832	43.095
40.8519	247.741	230.603	226.097	40.8519	199.806	212.674	210.579	-20.2269	40.8519	259.978	247.033	241.559	2.20718	43.095	40.8519	198.895	187.738	187.738	2.20718	43.095
40.8739	235.868	231.069	226.413	40.8739	192.243	212.47	210.684	14.2552	40.8739	301.597	246.979	241.702	2.20605	43.095	40.8739	194.934	192.58	187.807	2.20605	43.095
40.8959	232.66	231.56	226.73	40.8959	226.585	212.33	210.79	5.2366	40.8959	261.866	246.964	241.845	2.20491	43.095	40.8959	219.464	193.017	187.876	2.20491	43.095
40.9179	245.298	232.078	227.046	40.9179	217.474	212.238	210.895	-3.4612	40.9179	258.18	246.98	241.988	2.20378	43.095	40.9179	187.946	193.499	187.946	2.20378	43.095
40.9399	236.503	232.628	227.362	40.9399	208.72	212.181	211	-5.3901	40.9399	246.79	247.02	242.127	2.20264	43.095	40.9399	187.576	194.171	188.154	2.20264	43.095
40.9619	266.999	233.214	227.679	40.9619	206.762	212.152	211.105	11.9047	40.9619	267.999	247.084	242.266	2.20151	43.095	40.9619	194.67	194.904	188.363	2.20151	43.095
40.9839	245.346	233.845	227.995	40.9839	224.05	212.145	211.21	-7.1233	40.9839	243.568	247.17	242.405	2.20038	43.095	40.9839	191.45	195.709	188.571	2.20038	43.095
41.0059	250.412	234.573	228.311	41.0059	205.032	212.155	211.316	-14.4519	41.0059	224.79	247.275	242.544	2.19925	43.095	41.0059	196.654	196.599	188.779	2.19925	43.095
41.0279	258.152	235.317	228.627	41.0279	197.728	212.179	211.421	-5.6253	41.0279	257.933	247.398	242.683	2.19812	43.095	41.0279	203.209	197.591	188.988	2.19812	43.095
41.0499	228.944	236.135	228.944	41.0499	206.59	212.215	211.526	14.5547	41.0499	266.298	247.538	242.822	2.19699	43.095	41.0499	212.536	198.708	189.196	2.19699	43.095
41.0719	230.13	237.014	229.228	41.0719	226.814	212.26	211.632	-3.3622	41.0719	230.602	247.688	242.956	2.19587	43.095	41.0719	214.7	199.971	189.399	2.19587	43.095
41.0939	274.545	238.01	229.512	41.0939	208.95	212.312	211.737	2.1633	41.0939	244.098	247.854	243.089	2.19474	43.095	41.0939	210.468	201.42	189.602	2.19474	43.095
41.1159	256.176	239.156	229.796	41.1159	214.005	211.842	211.842	4.2026	41.1159	260.067	247.977	243.222	2.19362	43.095	41.1159	229.175	203.104	189.804	2.19362	43.095
41.1379	258.598	240.496	230.081	41.1379	216.15	211.947	211.947	10.8465	41.1379	238.785	248.175	243.356	2.1925	43.095	41.1379	223.964	205.082	190.007	2.1925	43.095
41.1599	256.299	242.097	230.365	41.1599	222.899	212.053	212.053	-3.8044	41.1599	268.57	248.389	243.489	2.19138	43.095	41.1599	201.082	207.441	190.21	2.19138	43.095
41.1819	226.536	244.055	230.649	41.1819	208.353	212.158	212.158	-11.5709	41.1819	250.342	248.5	243.623	2.19026	43.095	41.1819	219.864	210.302	190.413	2.19026	43.095
41.2039	268.976	246.523	230.933	41.2039	200.692	212.263	212.263	-15.439	41.2039	266.132	248.744	243.749	2.18914	43.095	41.2039	235.539	213.849	190.607	2.18914	43.095
41.2259	281.554	249.75	231.218	41.2259	196.929	212.368	212.368	-17.0938	41.2259	262.082	249.007	243.875	2.18802	43.095	41.2259	264.158	218.437	190.801	2.18802	43.095
41.2479	301.712	254.184	231.502	41.2479	195.38	212.474	212.474	-21.6003	41.2479	256.329	249.293	244.002	2.1869	43.095	41.2479	261.658	224.761	190.996	2.1869	43.095
41.2699	310.844	260.704	231.786	41.2699	190.979	212.579	212.579	6.4791	41.2699	243.914	249.603	244.128	2.18579	43.095	41.2699	273.518	234.256	191.19	2.18579	43.095
41.2919	326.238	271.207	232.07	41.2919	219.163	212.684	212.684	-0.2672	41.2919	235.983	249.94	244.254	2.18468	43.095	41.2919	272.28	249.664	191.385	2.18468	43.095
41.3139	338.009	289.823	232.354	41.3139	212.522	212.79	212.79	-8.9644	41.3139	254.572	250.309	244.381	2.18356	43.095	41.3139	293.027	275.507	191.579	2.18356	43.095
41.3359	350.587	324.625	232.639	41.3359	203.93	212.895	212.895	1.0537	41.3359	269.034	250.706	244.499	2.18245	43.095	41.3359	366.472	317.745	191.762	2.18245	43.095
41.3579	386.801	387.327	232.729	41.3579	214.054	213	213	-6.0548	41.3579	260.969	251.144	244.617	2.18134	43.095	41.3579	385.556	381.926	191.946	2.18134	43.095
41.3799	445.363	487.02	232.819	41.3799	208.954	215.009	213.105	-27.9779	41.3799	257.321	251.632	244.735	2.18023	43.095	41.3799	437.82	469.513	192.129	2.18023	43.095
41.4019	560.476	614.491	232.91	41.4019	187.288	215.266	213.21	-13.7635	41.4019	238.572	252.179	244.853	2.17912	43.095	41.4019	501.358	572.985	192.312	2.17912	43.095
41.4239	635.537	732.875	233	41.4239	201.778	215.541	213.316	-8.8507	41.4239	257.328	252.797	244.971	2.17802	43.095	41.4239	565.457	669.332	192.496	2.17802	43.095
41.4459	739.27	794.964	233.09	41.4459	206.989	215.839	213.421	-17.9612	41.4459	254.344	253.501	245.089	2.17691	43.095	41.4459	617.761	721.336	192.679	2.17691	43.095
41.4679	778.399	782.187	233.18	41.4679	198.202	216.164	213.526	-9.9712	41.4679	245.471	254.302	245.198	2.17581	43.095	41.4679	676.425	711.13	192.849	2.17581	43.095
41.4899	712.321	722.819	233.271	41.4899	206.548	216.519	213.632	-4.4698	41.4899	256.713	255.237	245.307	2.17471	43.095	41.4899	643.061	665.737	193.018	2.17471	43.095
41.5119	582.812	662.104	233.361	41.5119	212.442	216.912	213.737	-6.5379	41.5119	259.281	256.342	245.415	2.1736	43.095	41.5119	560.892	619.092	193.188	2.1736	43.095
41.5339	507.045	618.231	233.451	41.5339	210.812	217.35	213.842	-13.7319	41.5339	257.134	257.676	245.524	2.1725	43.095	41.5339	481.755	579.765	193.358	2.1725	43.095
41.5559	509.273	575.835	233.542	41.5559	204.111	217.843	213.947	-20.301	41.5559	279.345	259.335	245.632	2.1714	43.095	41.5559	457.3	537.752	193.528	2.1714	43.095
41.5779	493.661	516.418	233.632	41.5779	198.103	218.404	214.053	-14.0447	41.5779	278.669	261.499	245.741	2.17031	43.095	41.5779	433.658	476.922	193.697	2.17031	43.095
41.5999	462.854	442.815	233.722	41.5999	205.005	219.05	214.158	-13.4413	41.5999	290.246	264.512	245.839	2.16921	43.095	41.5999	395.014	410.022	193.851	2.16921	43.095
41.6219	391.26	373.157	233.813	41.6219	206.362	219.803	214.263	-7.1139	41.6219	292.962	269.045	245.937	2.16811	43.095	41.6219	319.088	350.447	194.005	2.16811	43.095
41.6439	309.172	321.538	233.903	41.6439	213.58	220.694	214.368	0.6258	41.6439	277.361	276.217	246.035	2.16702	43.095	41.6439	264.534	304.327	194.158	2.16702	43.095
41.6659	280.192	289.722	233.993	41.6659	222.39	221.764	214.474	-8.3395	41.6659	290.606	287.641	246.133	2.16593	43.095	41.6659	235.653	272.139	194.312	2.16593	43.095
41.6879	260.352	272.138	234.084	41.6879	214.732	223.071	214.579	-21.1949	41.6879	318.346	305.189	246.231	2.16483	43.095	41.6879	234.704	251.475	194.466	2.16483	43.095
41.7099	263.566	262.632	234.174	41.7099	203.504	224.698	214.684	-19.1724	41.7099	320.491	330.338	246.329	2.16374	43.095	41.7099	233.96	238.937	194.619	2.16374	43.095
41.7319	275.252	257.252	234.264	41.7319	207.593	226.765	214.79	-17.9658	41.7319	328.308	363.145	246.415	2.16265	43.095	41.7319	221.536	231.448	194.755	2.16265	43.095
41.7539	270.111	254.009	234.355	41.7539	211.479	229.445	214.895	-9.065	41.7539	374.147	400.938	246.501	2.16156	43.095	41.7539	223.48	226.902	194.89	2.16156	43.095
41.7759	263.932	251.987	234.445	41.7759	223.925	232.99	215	-15.0491	41.7759	413.7	436.564	246.587	2.16048	43.095	41.7759	219.776	224.077	195.025	2.16048	43.095
41.7979	245.443	250.764	234.535	41.7979	222.892	237.941	215.273	-0.7522	41.7979	436.878	458.664	246.673	2.15939	43.095	41.7979	229.67	222.357	195.16	2.15939	43.095
41.8199	255.146	250.134	234.625	41.8199	243.968	244.72	215.546	16.5566	41.8199	449.574	460.284	246.759	2.15831	43.095	41.8199	233.251	221.461	195.295	2.15831	43.095
41.8419	266.555	250.008	234.716	41.8419	270.883	254.327	215.818	-3.044	41.8419	450.011	447.357	246.845	2.15722	43.095	41.8419	221.103	221.278	195.43	2.15722	43.095
41.8639	254.018	250.372	234.806	41.8639	265.368	268.412	216.091	8.276	41.8639	427.096	430.496	246.919	2.15614	43.095	41.8639	209.542	221.776	195.545	2.15614	43.095
41.8859	262.556	251.285	234.897	41.8859	297.144	288.868	216.364	13.7931	41.8859	387.549	414.224	246.992	2.15506	43.095	41.8859	249.349	223.063	195.66	2.15506	43.095
41.9079	287.696	252.909	234.987	41.9079	328.128	314.335	216.636	18.9352	41.9079	379.966	396.136	247.065	2.15398	43.095	41.9079	265.542	225.384	195.774	2.15398	43.095
41.9299	287.642	255.392	234.883	41.9299	351.988	333.053	216.909	44.3041	41.9299	372.523	373.282	247.139	2.1529	43.095	41.9299	258.88	229.314	195.888	2.1529	43.095
41.9519	316.387	259.671	234.78	41.9519	374.833	330.529	217.182	67.0598	41.9519	373.923	347.858	247.212	2.15182	43.095	41.9519	269.557	236.067	196.003	2.15182	43.095
41.9739	345.743	267.401	234.676	41.9739	381.659	314.599	217.454	35.4575	41.9739	327.09	324.251	247.286	2.15074	43.095	41.9739	280.848	247.887	196.117	2.15074	43.095
41.9959	329.847	282.109	234.572	41.9959	337.702	302.245	217.727	0.8249	41.9959	292.394	305.007	247.345	2.14967	43.095	41.9959	281.362	268.205	196.209	2.14967	43.095
42.0179	339.89	310.101	234.469	42.0179	298.841	298.016	218	-2.7903	42.0179	253.305	290.758	247.405	2.14859	43.095	42.0179	325.813	295.051	196.301	2.14859	43.095
42.0399	342.404	359.05	234.365	42.0399	292.328	295.118	218.273	1.9675	42.0399	264.767	281.042	247.464	2.14752	43.095	42.0399	341.09	344.091	196.393	2.14752	43.095
42.0619	372.516	431.142	234.262	42.0619	295.102	293.134	218.546	28.474	42.0619	278.007	274.886	247.524	2.14645	43.095	42.0619	376.403	407.844	196.484	2.14645	43.095
42.0839	416.846	513.261	234.158	42.0839	307.374	278.9	218.818	14.2999	42.0839	282.98	271.233	247.583	2.14537	43.095	42.0839	440.606	477.846	196.576	2.14537	43.095
42.1059	517.904	576.559	234.054	42.1059	280.931	266.631	219.091	1.9607	42.1059	299.462	269.207	247.643	2.1443	43.095	42.1059	501.929	534.054	196.667	2.1443	43.095
42.1279	634.337	595.312	233.951	42.1279	260.187	258.226	219.364	-19.0438	42.1279	258.701	268.199	247.688	2.14324	43.095	42.1279	537.859	552.477	196.734	2.14324	43.095
42.1499	578.819	570.244	233.847	42.1499	233.839	252.883	219.636	-27.3949	42.1499	248.732	267.884	247.733	2.14217	43.095	42.1499	539.035	532.926	196.801	2.14217	43.095
42.1719	508.992	528.003	233.744	42.1719	222.207	249.602	219.909	-20.5944	42.1719	256.324	268.101	247.778	2.1411	43.095	42.1719	470.163	499.671	196.868	2.1411	43.095
42.1939	420.289	493.771	233.64	42.1939	227.141	247.736	220.182	-13.9858	42.1939	268.767	268.803	247.822	2.14004	43.095	42.1939	387.188	470.674	196.935	2.14004	43.095
42.2159	414.477	469.317	233.343	42.2159	232.926	246.912	220.454	-28.8441	42.2159	289.257	270.02	247.867	2.13897	43.095	42.2159	369.793	447.802	197.002	2.13897	43.095
42.2379	420.603	440.728	233.047	42.2379	218.077	246.921	220.727	1.9433	42.2379	254.982	271.873	247.912	2.13791	43.095	42.2379	377.177	415.755	197.069	2.13791	43.095
42.2599	418.584	399.52	232.75	42.2599	249.59	247.647	221	-18.7392	42.2599	278.165	274.619	247.942	2.13685	43.095	42.2599	344.233	373.512	197.109	2.13685	43.095
42.2819	338.367	352.065	232.453	42.2819	230.09	248.829	221.059	-20.8539	42.2819	274.512	278.836	247.971	2.13578	43.095	42.2819	338.472	329.733	197.149	2.13578	43.095
42.3039	289.339	310.519	232.156	42.3039	229.839	250.693	221.118	-27.376	42.3039	289.508	285.584	248.001	2.13472	43.095	42.3039	289.839	292.323	197.19	2.13472	43.095
42.3259	284.699	281.551	231.859	42.3259	225.932	253.308	221.177	-22.4023	42.3259	326.835	296.645	248.03	2.13367	43.095	42.3259	245.333	264.185	197.23	2.13367	43.095
42.3479	272.09	264.317	231.562	42.3479	234.402	256.805	221.235	-16.6898	42.3479	353.538	314.549	248.06	2.13261	43.095	42.3479	234.675	245.018	197.27	2.13261	43.095
42.3699	273.488	254.791	231.265	42.3699	244.708	261.397	221.294	-29.3438	42.3699	368.321	342.144	248.089	2.13155	43.095	42.3699	227.045	232.939	197.311	2.13155	43.095
42.3919	274.007	249.448	230.969	42.3919	238.064	267.408	221.353	-40.9956	42.3919	353.242	381.526	248.102	2.1305	43.095	42.3919	197.767	225.65	197.323	2.1305	43.095
42.4139	235.531	246.234	230.672	42.4139	234.322	275.317	221.412	-30.9554	42.4139	455.699	432.5	248.116	2.12944	43.095	42.4139	194.9	221.293	197.335	2.12944	43.095
42.4359	256.405	244.161	230.375	42.4359	254.869	285.825	221.471	-8.9249	42.4359	502.482	490.388	248.129	2.12839	43.095	42.4359	195.912	218.634	197.347	2.12839	43.095
42.4579	268.201	242.782	230.078	42.4579	291.025	299.95	221.529	-10.2718	42.4579	494.06	543.484	248.142	2.12734	43.095	42.4579	207.958	216.992	197.359	2.12734	43.095
42.4799	241.986	241.888	229.781	42.4799	308.915	319.187	221.588	-10.9273	42.4799	539.599	574.246	248.156	2.12629	43.095	42.4799	229.504	216.041	197.371	2.12629	43.095
42.5019	236.188	241.142	229.236	42.5019	332.606	343.534	221.647	2.8054	42.5019	578.786	573.501	248.169	2.12524	43.095	42.5019	228.134	215.639	197.383	2.12524	43.095
42.5239	241.743	240.766	228.691	42.5239	384.687	381.881	221.706	26.0306	42.5239	512.169	551.852	248.166	2.12419	43.095	42.5239	188.802	215.717	197.365	2.12419	43.095
42.5459	268.156	240.795	228.146	42.5459	464.491	438.46	221.765	-26.8319	42.5459	508.044	525.514	248.162	2.12314	43.095	42.5459	217.029	216.338	197.347	2.12314	43.095
42.5679	245.467	241.335	227.601	42.5679	494.475	521.307	221.823	-40.4555	42.5679	474.665	500.763	248.159	2.12209	43.095	42.5679	200.351	217.637	197.33	2.12209	43.095
42.5899	228.123	242.614	227.056	42.5899	585.389	625.844	221.882	4.7183	42.5899	470.039	473.431	248.155	2.12105	43.095	42.5899	235.758	219.944	197.312	2.12105	43.095
42.6119	285.007	245.121	226.511	42.6119	709.446	704.728	221.941	88.8012	42.6119	416.082	438.697	248.152	2.12001	43.095	42.6119	265.765	223.974	197.294	2.12001	43.095
42.6339	285.327	249.942	225.966	42.6339	785.278	696.476	222	63.1123	42.6339	427.86	399.756	248.149	2.11896	43.095	42.6339	222.072	231.106	197.277	2.11896	43.095
42.6559	306.068	259.434	225.421	42.6559	694.071	630.959	222.059	46.928	42.6559	367.321	363.307	248.128	2.11792	43.095	42.6559	229.084	243.534	197.228	2.11792	43.095
42.6779	307.332	278.016	224.876	42.6779	626.748	579.82	222.118	-33.6326	42.6779	344.713	333.365	248.108	2.11688	43.095	42.6779	265.486	264.127	197.179	2.11688	43.095
42.6999	295.828	311.623	224.331	42.6999	530.832	564.465	222.177	-16.63	42.6999	333.642	310.97	248.087	2.11584	43.095	42.6999	299.935	291.311	197.131	2.11584	43.095
42.7219	365.354	363.391	223.786	42.7219	541.067	557.697	222.235	-46.3175	42.7219	258.542	295.461	248.066	2.1148	43.095	42.7219	319.888	333.603	197.082	2.1148	43.095
42.7439	414.466	425.97	223.241	42.7439	482.289	528.607	222.294	-29.6554	42.7439	267.512	285.379	248.046	2.11376	43.095	42.7439	376.386	382.241	197.033	2.11376	43.095
42.7659	447.221	478.812	222.696	42.7659	434.709	464.365	222.353	-17.7167	42.7659	285.373	279.106	248.025	2.11273	43.095	42.7659	408.22	425.144	196.984	2.11273	43.095
42.7879	484.262	499.69	221.931	42.7879	387.794	405.511	222.412	-18.107	42.7879	284.914	275.267	247.987	2.11169	43.095	42.7879	447.755	444.678	196.903	2.11169	43.095
42.8099	442.272	484.514	221.166	42.8099	345.166	363.273	222.471	-42.9661	42.8099	249.194	272.947	247.949	2.11066	43.095	42.8099	427.271	435.424	196.823	2.11066	43.095
42.8319	425.162	451.363	220.401	42.8319	291.724	334.69	222.529	-32.3895	42.8319	249.165	271.6	247.911	2.10962	43.095	42.8319	407.724	412.325	196.742	2.10962	43.095
42.8539	396.057	422.31	219.637	42.8539	282.726	315.115	222.588	-29.1595	42.8539	292.132	270.95	247.872	2.10859	43.095	42.8539	359.525	390.746	196.661	2.10859	43.095
42.8759	373.422	403.228	218.872	42.8759	272.29	301.45	222.647	-67.7186	42.8759	293.349	270.885	247.834	2.10756	43.095	42.8759	327.538	375.914	196.58	2.10756	43.095
42.8979	350.983	384.072	218.107	42.8979	224.171	291.889	222.706	-52.8823	42.8979	266.138	271.41	247.796	2.10653	43.095	42.8979	332.043	356.643	196.499	2.10653	43.095
42.9199	358.374	355.388	217.343	42.9199	232.463	285.346	222.765	-20.4191	42.9199	285.764	272.622	247.74	2.1055	43.095	42.9199	310.942	329.553	196.385	2.1055	43.095
42.9419	318.968	319.18	216.578	42.9419	260.7	281.119	222.823	-43.7482	42.9419	279.009	274.838	247.684	2.10447	43.095	42.9419	297.797	298.86	196.272	2.10447	43.095
42.9639	290.694	284.804	215.813	42.9639	235.016	278.764	222.882	-38.1617	42.9639	282.28	278.673	247.628	2.10345	43.095	42.9639	258.966	271.055	196.158	2.10345	43.095
42.9859	246.006	259.205	215.048	42.9859	239.863	278.025	222.941	-42.1396	42.9859	303.292	285.25	247.572	2.10242	43.095	42.9859	243.006	249.289	196.044	2.10242	43.095
43.0079	242.833	243.201	214.284	43.0079	236.66	278.799	223	-52.2458	43.0079	285.886	296.317	247.516	2.1014	43.095	43.0079	239.38	233.985	195.93	2.1014	43.095
43.0299	227.465	234.047	213.519	43.0299	227.91	280.156	222.091	-17.5019	43.0299	323.964	314.114	247.459	2.10037	43.095	43.0299	224.855	224.119	195.816	2.10037	43.095
43.0519	212.754	228.774	212.754	43.0519	265.74	283.242	221.182	-25.0226	43.0519	338.065	340.76	247.385	2.09935	43.095	43.0519	214.739	218.099	195.669	2.09935	43.095
43.0739	220.968	226.842	213.334	43.0739	263.387	288.41	220.273	-18.0632	43.0739	387.616	377.23	247.311	2.09833	43.095	43.0739	214.495	214.524	195.521	2.09833	43.095
43.0959	245.412	225.965	213.914	43.0959	278.167	296.23	219.364	-42.2587	43.0959	432.832	421.802	247.237	2.09731	43.095	43.0959	230.21	212.394	195.374	2.09731	43.095
43.1179	242.566	225.719	214.494	43.1179	265.311	307.57	218.454	-40.9795	43.1179	439.517	468.152	247.163	2.09629	43.095	43.1179	210.359	211.13	195.226	2.09629	43.095
43.1399	239.306	225.911	215.074	43.1399	282.722	323.701	217.546	-27.4495	43.1399	478.331	503.827	247.089	2.09527	43.095	43.1399	224.097	210.451	195.079	2.09527	43.095
43.1619	237.505	226.461	215.654	43.1619	319.076	346.526	216.636	-17.7194	43.1619	518.078	515.888	247.015	2.09426	43.095	43.1619	207.38	210.242	194.932	2.09426	43.095
43.1839	234.931	227.356	216.234	43.1839	361.434	379.154	215.727	12.5948	43.1839	516.938	504.778	246.922	2.09324	43.095	43.1839	210.555	210.445	194.75	2.09324	43.095
43.2059	247.753	228.64	216.814	43.2059	430.274	417.679	214.818	20.2219	43.2059	482.857	483.604	246.83	2.09223	43.095	43.2059	218.319	211.145	194.569	2.09223	43.095
43.2279	248.419	230.43	217.394	43.2279	510.724	490.503	213.909	-10.9646	43.2279	455.613	462.684	246.738	2.09121	43.095	43.2279	220.6	212.495	194.387	2.09121	43.095
43.2499	245.588	232.97	217.974	43.2499	583.616	594.581	213	-58.7971	43.2499	439.908	442.762	246.645	2.0902	43.095	43.2499	219.026	214.853	194.206	2.0902	43.095
43.2719	278.266	236.792	218.554	43.2719	651.871	710.668	212.091	23.7445	43.2719	408.406	418.728	246.553	2.08919	43.095	43.2719	211.473	218.98	194.025	2.08919	43.095
43.2939	284.372	243.075	219.133	43.2939	790.661	766.916	211.182	76.8358	43.2939	377.781	388.779	246.461	2.08818	43.095	43.2939	239.802	226.303	193.843	2.08818	43.095
43.3159	296.432	254.336	219.713	43.3159	798.591	721.756	210.273	38.7132	43.3159	350.813	357.387	246.351	2.08717	43.095	43.3159	252.196	239.03	193.628	2.08717	43.095
43.3379	298.572	275.096	220.293	43.3379	682.668	643.955	209.364	2.0901	43.3379	339.144	329.458	246.24	2.08616	43.095	43.3379	254.129	259.931	193.412	2.08616	43.095
43.3599	330.709	310.665	220.636	43.3599	601.534	599.444	208.454	-36.5225	43.3599	303.84	307.235	246.13	2.08515	43.095	43.3599	279.219	288.277	193.197	2.08515	43.095
43.3819	351.93	363.024	220.978	43.3819	554.786	591.308	207.546	-42.9922	43.3819	278.928	290.957	246.019	2.08414	43.095	43.3819	319.879	329.745	192.981	2.08414	43.095
43.4039	387.398	422.912	221.32	43.4039	535.827	578.819	206.636	1.489	43.4039	272.314	279.798	245.909	2.08314	43.095	43.4039	352.747	376.111	192.766	2.08314	43.095
43.4259	438.355	469.447	221.662	43.4259	524.694	523.205	205.727	21.7206	43.4259	263.068	272.485	245.798	2.08213	43.095	43.4259	392.01	414.644	192.55	2.08213	43.095
43.4479	458.264	483.519	222.004	43.4479	469.484	447.763	204.818	-22.7766	43.4479	273.731	267.735	245.67	2.08113	43.095	43.4479	413.27	428.77	192.301	2.08113	43.095
43.4699	441.682	465.096	222.346	43.4699	361.805	384.581	203.909	-41.7936	43.4699	252.829	264.582	245.542	2.08013	43.095	43.4699	415.196	416.35	192.052	2.08013	43.095
43.4919	401.115	434.097	222.689	43.4919	298.125	339.918	203	-40.5642	43.4919	237.433	262.38	245.413	2.07913	43.095	43.4919	373.121	393.261	191.802	2.07913	43.095
43.5139	366.199	409.689	223.031	43.5139	268.328	308.893	202.091	-27.6116	43.5139	244.403	260.755	245.285	2.07813	43.095	43.5139	346.877	373.153	191.553	2.07813	43.095
43.5359	344.792	394.795	223.373	43.5359	259.007	286.618	201.182	-27.1296	43.5359	256.745	259.716	245.156	2.07713	43.095	43.5359	326.444	364.211	191.304	2.07713	43.095
43.5579	361.837	378.529	223.715	43.5579	242.945	270.075	200.273	-25.7648	43.5579	274.561	258.751	245.028	2.07613	43.095	43.5579	320.359	346.441	191.054	2.07613	43.095
43.5799	366.809	352.515	224.057	43.5799	231.737	257.502	199.364	-28.2957	43.5799	259.622	257.999	244.882	2.07513	43.095	43.5799	311.261	321.02	190.772	2.07513	43.095
43.6019	315.914	319.731	224.399	43.6019	219.485	247.781	198.454	-12.7394	43.6019	263.878	257.465	244.736	2.07414	43.095	43.6019	283.928	292.341	190.489	2.07414	43.095
43.6239	271.879	289.301	224.742	43.6239	227.413	240.152	197.546	17.2556	43.6239	259.741	257.173	244.59	2.07314	43.095	43.6239	265.157	266.554	190.206	2.07314	43.095
43.6459	237.515	267.153	224.848	43.6459	251.336	234.081	196.636	12.136	43.6459	251.838	257.199	244.443	2.07215	43.095	43.6459	238.431	246.587	189.923	2.07215	43.095
43.6679	241.441	253.91	224.954	43.6679	241.334	229.198	195.727	-4.3685	43.6679	239.334	257.675	244.297	2.07115	43.095	43.6679	215.86	232.813	189.64	2.07115	43.095
43.6899	240.205	246.891	225.061	43.6899	220.889	225.258	194.818	-31.31	43.6899	256.57	258.796	244.151	2.07016	43.095	43.6899	220.122	224.253	189.358	2.07016	43.095
43.7119	228.726	243.389	225.167	43.7119	190.792	222.102	193.909	-29.7266	43.7119	251.403	260.705	243.988	2.06917	43.095	43.7119	216.048	219.413	189.042	2.06917	43.095
43.7339	227.374	241.741	225.274	43.7339	189.913	219.64	193	-22.5694	43.7339	272.41	263.531	243.824	2.06818	43.095	43.7339	213.166	217.009	188.727	2.06818	43.095
43.7559	241.83	241.143	225.38	43.7559	196.716	219.285	193.533	-11.7945	43.7559	269.16	267.157	243.66	2.06719	43.095	43.7559	224.673	216.146	188.411	2.06719	43.095
43.7779	265.771	241.254	225.486	43.7779	207.828	219.623	194.067	0.6255	43.7779	264.546	271.089	243.497	2.06621	43.095	43.7779	231.976	216.345	188.096	2.06621	43.095
43.7999	269.992	241.96	225.593	43.7999	221.366	220.741	194.6	0.1558	43.7999	276.368	274.3	243.333	2.06522	43.095	43.7999	248.397	217.421	187.781	2.06522	43.095
43.8219	255.74	243.266	225.699	43.8219	222.961	222.805	195.133	-19.4069	43.8219	270.466	275.583	243.169	2.06423	43.095	43.8219	264.866	219.374	187.465	2.06423	43.095
43.8439	267.303	245.278	225.805	43.8439	206.707	226.114	195.667	-4.9509	43.8439	260.411	274.748	242.989	2.06325	43.095	43.8439	251.619	222.319	187.118	2.06325	43.095
43.8659	286.302	248.236	225.912	43.8659	214.83	219.781	196.2	6.0731	43.8659	276.361	272.894	242.808	2.06226	43.095	43.8659	272.95	226.629	186.771	2.06226	43.095
43.8879	279.515	252.601	226.018	43.8879	234.652	228.579	196.733	14.8978	43.8879	284.725	271.054	242.627	2.06128	43.095	43.8879	310.146	233.042	186.424	2.06128	43.095
43.9099	283.043	259.315	226.125	43.9099	256.079	241.181	197.267	8.4648	43.9099	286.468	269.441	242.447	2.0603	43.095	43.9099	309.05	243.13	186.077	2.0603	43.095
43.9319	315.723	270.182	226.009	43.9319	264.978	256.513	197.8	-1.7975	43.9319	294.436	267.637	242.266	2.05932	43.095	43.9319	315.408	260	185.731	2.05932	43.095
43.9539	347.154	289.871	225.893	43.9539	265.252	267.049	198.333	0.2039	43.9539	251.695	265.342	242.085	2.05834	43.095	43.9539	365.075	288.997	185.383	2.05834	43.095
43.9759	385.477	327.187	225.777	43.9759	265.007	264.803	198.867	35.1348	43.9759	262.334	262.843	241.888	2.05736	43.095	43.9759	383.08	337.583	185.006	2.05736	43.095
43.9979	427.686	395.529	225.661	43.9979	290.689	255.554	199.4	4.5465	43.9979	279.315	260.632	241.691	2.05638	43.095	43.9979	389.4	413.398	184.629	2.05638	43.095
44.0199	513.833	505.786	225.545	44.0199	253.657	249.11	199.933	-23.5941	44.0199	255.08	258.979	241.494	2.05541	43.095	44.0199	476.543	517.218	184.252	2.05541	43.095
44.0419	581.467	649.59	225.429	44.0419	224.312	247.906	200.467	-2.7733	44.0419	239.159	257.958	241.297	2.05443	43.095	44.0419	572.203	647.889	183.875	2.05443	43.095
44.0639	716.323	786.54	225.313	44.0639	256.753	259.526	201	-28.4054	44.0639	243.539	257.536	241.099	2.05346	43.095	44.0639	633.295	777.239	183.498	2.05346	43.095
44.0859	791.268	860.968	225.197	44.0859	227.705	256.11	201.533	-26.9922	44.0859	256.611	257.633	240.902	2.05248	43.095	44.0859	736.685	858.393	183.121	2.05248	43.095
44.1079	911.223	846.851	225.081	44.1079	221.688	248.68	202.067	-29.2646	44.1079	268.26	258.153	240.689	2.05151	43.095	44.1079	757.702	856.8	182.715	2.05151	43.095
44.1299	835.571	773.681	224.965	44.1299	212.617	241.881	202.6	-22.2608	44.1299	272.567	259.062	240.476	2.05054	43.095	44.1299	747.776	797.669	182.31	2.05054	43.095
44.1519	648.334	698.892	224.849	44.1519	215.297	237.558	203.133	-18.4732	44.1519	267.765	260.35	240.263	2.04957	43.095	44.1519	691.349	731.547	181.904	2.04957	43.095
44.1739	546.506	652.713	224.733	44.1739	216.883	235.357	203.667	-20.3061	44.1739	251.202	262.061	240.049	2.0486	43.095	44.1739	610.142	683.275	181.499	2.0486	43.095
44.1959	542.246	619.966	224.617	44.1959	214.334	234.641	204.2	-32.7373	44.1959	284.62	264.288	239.836	2.04763	43.095	44.1959	515.433	640.851	181.093	2.04763	43.095
44.2179	560.164	570.402	224.501	44.2179	202.271	235.008	204.733	-21.5344	44.2179	279.981	267.214	239.623	2.04666	43.095	44.2179	518.553	581.143	180.687	2.04666	43.095
44.2399	519.926	495.449	224.385	44.2399	214.73	236.264	205.267	-30.6699	44.2399	273.517	271.168	239.394	2.04569	43.095	44.2399	480.67	501.061	180.255	2.04569	43.095
44.2619	402.885	412.705	224.269	44.2619	207.66	238.33	205.8	-21.9833	44.2619	285.062	276.841	239.166	2.04473	43.095	44.2619	400.048	418.81	179.823	2.04473	43.095
44.2839	318.842	344	224.153	44.2839	219.22	241.203	206.333	-12.6086	44.2839	324.531	285.518	238.937	2.04376	43.095	44.2839	345.151	348.947	179.391	2.04376	43.095
44.3059	249.234	298.133	224.037	44.3059	232.34	244.948	206.867	-28.2619	44.3059	327.903	299.445	238.709	2.0428	43.095	44.3059	320.059	296.577	178.959	2.0428	43.095
44.3279	248.898	271.571	223.921	44.3279	221.437	249.699	207.4	-52.2476	44.3279	349.217	322.024	238.48	2.04184	43.095	44.3279	229.351	260.873	178.527	2.04184	43.095
44.3499	265.605	256.97	223.805	44.3499	203.431	255.679	207.933	-41.4362	44.3499	382.229	357.488	238.252	2.04087	43.095	44.3499	266.037	238.122	178.095	2.04087	43.095
44.3719	275.894	248.656	223.69	44.3719	221.79	263.226	208.467	-25.8391	44.3719	399.817	409.685	238.008	2.03991	43.095	44.3719	201.753	223.98	177.639	2.03991	43.095
44.3939	244.987	243.508	223.573	44.3939	247.002	272.841	209	-40.9437	44.3939	474.058	480.051	237.765	2.03895	43.095	44.3939	224.991	214.985	177.182	2.03895	43.095
44.4159	226.286	240.05	223.458	44.4159	243.26	284.203	208.484	-37.0075	44.4159	519.801	564.733	237.522	2.038	43.095	44.4159	210.992	208.895	176.726	2.038	43.095
44.4379	246.759	237.593	223.342	44.4379	262.394	299.401	207.968	-38.4219	44.4379	580.513	650.985	237.279	2.03704	43.095	44.4379	210.172	204.484	176.27	2.03704	43.095
44.4599	238.666	235.795	223.226	44.4599	281.464	319.886	207.452	-1.4143	44.4599	681.416	714.818	237.036	2.03608	43.095	44.4599	217.627	201.146	175.813	2.03608	43.095
44.4819	230.607	234.479	223.11	44.4819	346.314	347.728	206.935	5.2149	44.4819	718.822	733.122	236.792	2.03512	43.095	44.4819	208.657	198.593	175.357	2.03512	43.095
44.5039	241.507	233.331	222.771	44.5039	391.446	386.231	206.419	-20.6203	44.5039	747.962	709.194	236.535	2.03417	43.095	44.5039	219.382	196.678	174.879	2.03417	43.095
44.5259	233.483	232.545	222.433	44.5259	420.71	441.33	205.903	2.8237	44.5259	665.812	668.489	236.278	2.03322	43.095	44.5259	195.977	195.413	174.401	2.03322	43.095
44.5479	228.138	232.168	222.095	44.5479	524.72	521.896	205.387	-12.4687	44.5479	586.664	630.104	236.021	2.03226	43.095	44.5479	208.876	194.935	173.923	2.03226	43.095
44.5699	239.41	232.375	221.756	44.5699	628.836	641.305	204.871	-26.3385	44.5699	559.629	595.352	235.764	2.03131	43.095	44.5699	216.714	195.614	173.445	2.03131	43.095
44.5919	235.861	233.602	221.418	44.5919	756.598	782.937	204.355	-11.3058	44.5919	535.354	553.982	235.507	2.03036	43.095	44.5919	204.746	198.167	172.967	2.03036	43.095
44.6139	249.396	236.762	221.08	44.6139	855.471	866.776	203.839	61.0856	44.6139	505.477	500.744	235.25	2.02941	43.095	44.6139	202.634	203.659	172.489	2.02941	43.095
44.6359	235.419	243.323	220.742	44.6359	885.308	824.223	203.323	82.4633	44.6359	433.245	442.981	234.98	2.02846	43.095	44.6359	204.771	213.245	171.992	2.02846	43.095
44.6579	229.696	254.649	220.403	44.6579	806.116	723.653	202.806	5.8143	44.6579	394.696	390.303	234.709	2.02751	43.095	44.6579	233.373	227.609	171.495	2.02751	43.095
44.6799	288.274	270.165	220.065	44.6799	660.656	654.841	202.29	-23.7597	44.6799	337.361	347.632	234.439	2.02656	43.095	44.6799	226.739	238.411	170.998	2.02656	43.095
44.7019	275.738	285.696	219.727	44.7019	613.034	636.794	201.774	-36.3721	44.7019	288.219	315.92	234.169	2.02562	43.095	44.7019	243.949	258.125	170.5	2.02562	43.095
44.7239	286.788	294.795	219.388	44.7239	593.83	630.202	201.258	-13.2931	44.7239	295.676	293.922	233.899	2.02467	43.095	44.7239	258.563	271.712	170.003	2.02467	43.095
44.7459	295.992	293.736	219.05	44.7459	570.389	583.682	200.742	-30.08	44.7459	304.733	279.378	233.629	2.02373	43.095	44.7459	256.614	272.93	169.506	2.02373	43.095
44.7679	282.118	285.164	218.712	44.7679	471.666	501.746	200.226	4.6972	44.7679	305.502	269.911	233.346	2.02279	43.095	44.7679	238.586	264.129	168.993	2.02279	43.095
44.7899	263.231	275.478	218.165	44.7899	430.013	425.316	199.71	-12.7091	44.7899	269.231	263.625	233.064	2.02184	43.095	44.7899	235.895	253.207	168.48	2.02184	43.095
44.8119	231.621	269.171	217.618	44.8119	357.089	369.798	199.194	-49.2502	44.8119	232.931	259.231	232.782	2.0209	43.095	44.8119	229.661	245.594	167.967	2.0209	43.095
44.8339	263.994	265.138	217.07	44.8339	282.216	331.466	198.677	-17.6901	44.8339	256.164	255.973	232.499	2.01996	43.095	44.8339	224.227	239.185	167.453	2.01996	43.095
44.8559	265.193	259.708	216.523	44.8559	286.565	304.255	198.161	-10.2202	44.8559	276.452	253.446	232.217	2.01902	43.095	44.8559	229.71	230.899	166.94	2.01902	43.095
44.8779	262.45	251.169	215.976	44.8779	273.993	284.213	197.645	-3.5908	44.8779	258.434	251.444	231.935	2.01808	43.095	44.8779	225.463	219.084	166.427	2.01808	43.095
44.8999	267.258	241.108	215.429	44.8999	265.509	269.099	197.129	-22.3035	44.8999	229.34	249.861	231.641	2.01714	43.095	44.8999	220.847	206.079	165.901	2.01714	43.095
44.9219	250.874	232.183	214.882	44.9219	235.251	257.554	196.613	7.8152	44.9219	246.527	248.693	231.347	2.01621	43.095	44.9219	209.454	194.506	165.374	2.01621	43.095
44.9439	233.102	225.8	214.334	44.9439	256.458	248.643	196.097	-1.2248	44.9439	242.39	247.996	231.053	2.01527	43.095	44.9439	189.6	185.492	164.848	2.01527	43.095
44.9659	245.184	221.788	213.787	44.9659	240.48	241.705	195.581	-1.2736	44.9659	238.442	247.915	230.76	2.01434	43.095	44.9659	168.171	179.111	164.322	2.01434	43.095
44.9879	216.341	219.332	213.24	44.9879	235.003	236.277	195.065	-8.9199	44.9879	232.673	248.666	230.466	2.0134	43.095	44.9879	177.337	174.88	163.796	2.0134	43.095
45.0099	211.97	217.721	212.693	45.0099	223.127	232.047	194.548	-37.9602	45.0099	235.113	250.492	230.172	2.01247	43.095	45.0099	182.147	172.145	163.269	2.01247	43.095
45.0319	210.72	216.546	212.146	45.0319	190.86	228.82	194.032	-21.7753	45.0319	252.446	253.536	229.868	2.01154	43.095	45.0319	191.077	170.327	162.733	2.01154	43.095
45.0539	211.599	215.609	211.599	45.0539	204.715	226.49	193.516	-6.4474	45.0539	274.807	257.719	229.564	2.01061	43.095	45.0539	187.426	169.053	162.197	2.01061	43.095
45.0759	215.589	214.758	210.986	45.0759	218.582	225.029	193	-22.7541	45.0759	271.514	262.502	229.26	2.00968	43.095	45.0759	185.644	168.115	161.661	2.00968	43.095
45.0979	218.669	214.022	210.374	45.0979	201.468	224.222	192.222	-8.4474	45.0979	260.612	266.664	228.956	2.00875	43.095	45.0979	183.023	167.415	161.125	2.00875	43.095
45.1199	218.917	213.387	209.761	45.1199	216.006	224.453	191.444	-13.3016	45.1199	278.71	268.532	228.652	2.00782	43.095	45.1199	163.663	166.921	160.589	2.00782	43.095
45.1419	223.979	212.863	209.149	45.1419	212.654	225.956	190.667	-16.0015	45.1419	276.265	267.438	228.348	2.00689	43.095	45.1419	179.477	166.647	160.053	2.00689	43.095
45.1639	219.593	212.481	208.536	45.1639	213.18	229.181	189.889	2.908	45.1639	253.98	264.563	228.034	2.00597	43.095	45.1639	186.674	166.657	159.51	2.00597	43.095
45.1859	215.022	212.313	207.924	45.1859	223.997	221.089	189.111	-1.2147	45.1859	273.241	261.49	227.721	2.00504	43.095	45.1859	175.674	167.127	158.967	2.00504	43.095
45.2079	204.058	212.527	207.312	45.2079	230.788	232.003	188.333	18.9402	45.2079	254.568	258.829	227.407	2.00411	43.095	45.2079	176.708	168.409	158.424	2.00411	43.095
45.2299	208.153	213.498	206.699	45.2299	266.234	247.293	187.556	25.2131	45.2299	249.898	256.171	227.094	2.00319	43.095	45.2299	184.685	171.115	157.881	2.00319	43.095
45.2519	223.131	215.957	206.087	45.2519	287.197	261.984	186.778	-11.4319	45.2519	253.762	252.853	226.78	2.00227	43.095	45.2519	187.123	176.105	157.339	2.00227	43.095
45.2739	216.749	220.987	205.475	45.2739	253.243	264.675	186	-18.2318	45.2739	232.227	248.94	226.467	2.00135	43.095	45.2739	178.586	184.254	156.796	2.00135	43.095
45.2959	203.035	229.453	204.862	45.2959	235.996	254.228	185.222	-4.4978	45.2959	215.491	245.048	226.145	2.00043	43.095	45.2959	167.955	195.957	156.25	2.00043	43.095
45.3179	223.075	240.412	204.25	45.3179	238.109	242.607	184.444	-1.6726	45.3179	226.937	241.676	225.823	1.99951	43.095	45.3179	165.59	209.228	155.704	1.99951	43.095
45.3399	220.471	250.49	203.637	45.3399	238.358	240.031	183.667	-2.3636	45.3399	221.53	239.008	225.501	1.99859	43.095	45.3399	169.063	223.59	155.158	1.99859	43.095
45.3619	221.304	255.231	203.025	45.3619	237.048	239.412	182.889	-14.9492	45.3619	218.97	237.036	225.179	1.99767	43.095	45.3619	169.975	232.313	154.612	1.99767	43.095
45.3839	231.02	252.784	202.412	45.3839	222.493	237.442	182.111	-14.753	45.3839	222.803	235.649	224.857	1.99675	43.095	45.3839	183.301	231.388	154.066	1.99675	43.095
45.4059	212.281	245.848	201.8	45.4059	214.536	229.289	181.333	-5.1068	45.4059	240.226	234.702	224.535	1.99583	43.095	45.4059	191.173	223.766	153.52	1.99583	43.095
45.4279	203.898	239.158	201.188	45.4279	213.376	218.483	180.556	1.6465	45.4279	232.545	234.055	224.206	1.99492	43.095	45.4279	196.528	215.417	152.974	1.99492	43.095
45.4499	207.778	235.119	200.575	45.4499	211.187	209.541	179.778	-2.0865	45.4499	224.052	233.622	223.876	1.99401	43.095	45.4499	187.821	209.328	152.428	1.99401	43.095
45.4719	222.278	232.395	199.963	45.4719	201.146	203.232	179	-6.0628	45.4719	248.502	233.35	223.547	1.99309	43.095	45.4719	174.988	204.559	151.881	1.99309	43.095
45.4939	219.309	228.343	199.351	45.4939	192.774	198.837	178.222	-11.8755	45.4939	246.463	233.224	223.218	1.99218	43.095	45.4939	179.776	198.112	151.335	1.99218	43.095
45.5159	215.107	222.05	198.738	45.5159	183.81	195.686	177.444	-11.8344	45.5159	236.081	233.258	222.888	1.99127	43.095	45.5159	166.395	188.965	150.789	1.99127	43.095
45.5379	225.327	214.846	198.126	45.5379	181.565	193.399	176.667	-6.1604	45.5379	235.006	233.511	222.559	1.99036	43.095	45.5379	150.243	179.032	150.243	1.99036	43.095
45.5599	208.477	208.58	197.513	45.5599	185.614	191.775	175.889	2.9523	45.5599	222.611	234.101	222.224	1.98945	43.095	45.5599	160.052	170.887	150.356	1.98945	43.095
45.5819	214.287	204.112	196.901	45.5819	193.652	190.7	175.111	-2.5864	45.5819	220.658	235.273	221.888	1.98854	43.095	45.5819	173.651	164.673	150.469	1.98854	43.095
45.6039	220.298	201.239	196.288	45.6039	187.527	190.113	174.333	12.3081	45.6039	223.683	237.419	221.552	1.98763	43.095	45.6039	183.775	160.408	150.582	1.98763	43.095
45.6259	216.938	199.381	195.676	45.6259	202.306	189.998	173.556	8.696	45.6259	233.656	241.085	221.216	1.98672	43.095	45.6259	186.315	157.712	150.695	1.98672	43.095
45.6479	219.514	197.899	194.9	45.6479	199.077	190.381	172.778	-13.7836	45.6479	240.111	246.792	220.881	1.98582	43.095	45.6479	170.568	156.089	150.808	1.98582	43.095
45.6699	216.684	196.689	194.124	45.6699	177.554	191.337	172	3.9714	45.6699	283.792	255.124	220.545	1.98491	43.095	45.6699	168.972	155.112	150.921	1.98491	43.095
45.6919	226.623	195.622	193.348	45.6919	197.144	193.173	171.396	-8.8546	45.6919	276.32	265.901	220.204	1.98401	43.095	45.6919	169.552	154.495	151.031	1.98401	43.095
45.7139	215.499	194.638	192.572	45.7139	187.068	195.922	170.792	13.1526	45.7139	281.037	278.068	219.863	1.9831	43.095	45.7139	185.25	154.081	151.141	1.9831	43.095
45.7359	218.263	193.707	191.796	45.7359	213.037	199.885	170.188	2.5049	45.7359	275.497	286.888	219.522	1.9822	43.095	45.7359	186.5	153.79	151.251	1.9822	43.095
45.7579	253.817	192.812	191.02	45.7579	207.981	205.476	169.584	-14.9379	45.7579	262.85	293.051	219.181	1.9813	43.095	45.7579	179.663	153.579	151.361	1.9813	43.095
45.7799	218.259	191.943	190.244	45.7799	198.353	213.291	168.98	0.2594	45.7799	298	292.338	218.84	1.9804	43.095	45.7799	177.229	153.426	151.47	1.9804	43.095
45.8019	202.642	191.097	189.468	45.8019	224.574	224.315	168.376	-14.853	45.8019	296.405	287.082	218.499	1.9795	43.095	45.8019	162.038	153.318	151.58	1.9795	43.095
45.8239	195.571	190.268	188.692	45.8239	225.566	240.419	167.772	-9.8365	45.8239	264.162	280.992	218.153	1.9786	43.095	45.8239	181.971	153.24	151.685	1.9786	43.095
45.8459	210.248	189.452	187.917	45.8459	253.243	263.08	167.168	-27.4911	45.8459	290.305	275.834	217.808	1.9777	43.095	45.8459	196.126	153.19	151.79	1.9777	43.095
45.8679	204.936	188.645	187.141	45.8679	270.725	298.216	166.564	-39.1923	45.8679	276.571	270.967	217.463	1.9768	43.095	45.8679	187.287	153.162	151.895	1.9768	43.095
45.8899	214.72	187.984	186.365	45.8899	297.274	336.466	165.96	-39.2617	45.8899	277.028	264.748	217.117	1.9759	43.095	45.8899	171.616	153.152	152.001	1.9759	43.095
45.9119	185.589	187.194	185.589	45.9119	313.046	352.308	165.356	-15.4639	45.9119	262.723	256.891	216.772	1.97501	43.095	45.9119	177.495	153.157	152.106	1.97501	43.095
45.9339	203.263	187.319	185.72	45.9339	318.454	333.918	164.751	-17.0265	45.9339	231.58	248.696	216.427	1.97411	43.095	45.9339	194.51	153.175	152.211	1.97411	43.095
45.9559	222.732	187.449	185.85	45.9559	289.301	306.328	164.148	-29.023	45.9559	225.258	241.405	216.078	1.97322	43.095	45.9559	193.51	152.309	152.309	1.97322	43.095
45.9779	214.336	187.585	185.981	45.9779	261.924	290.947	163.543	3.7163	45.9779	238.254	235.576	215.73	1.97233	43.095	45.9779	174.368	152.408	152.408	1.97233	43.095
45.9999	220.191	187.726	186.112	45.9999	293.138	289.422	162.939	-20.6895	45.9999	222.042	231.268	215.381	1.97144	43.095	45.9999	190.866	152.507	152.507	1.97144	43.095
46.0219	208.258	187.871	186.243	46.0219	268.782	289.471	162.335	-30.6015	46.0219	224.558	228.268	215.033	1.97054	43.095	46.0219	177.526	152.606	152.606	1.97054	43.095
46.0439	209.774	188.021	186.374	46.0439	244.782	275.383	161.731	-10.8979	46.0439	239.771	226.247	214.684	1.96965	43.095	46.0439	159.394	153.504	152.704	1.96965	43.095
46.0659	223.097	188.176	186.504	46.0659	239.266	250.163	161.127	-4.9243	46.0659	215.757	224.883	214.335	1.96876	43.095	46.0659	153.328	153.664	152.803	1.96876	43.095
46.0879	202.214	188.336	186.635	46.0879	221.952	226.876	160.523	-16.8249	46.0879	209.268	223.923	213.985	1.96788	43.095	46.0879	180.48	153.824	152.894	1.96788	43.095
46.1099	203.884	188.502	186.766	46.1099	193.172	209.997	159.919	-3.3274	46.1099	235.879	223.205	213.634	1.96699	43.095	46.1099	167.608	153.992	152.985	1.96699	43.095
46.1319	210.773	188.673	186.897	46.1319	194.887	198.214	159.315	24.0453	46.1319	221.414	222.635	213.284	1.9661	43.095	46.1319	156.284	154.171	153.075	1.9661	43.095
46.1539	221.832	188.851	187.028	46.1539	213.705	189.66	158.711	39.8032	46.1539	221.99	222.161	212.933	1.96522	43.095	46.1539	168.799	154.361	153.166	1.96522	43.095
46.1759	200.082	189.036	187.158	46.1759	222.974	183.171	158.107	6.68	46.1759	223.999	221.756	212.582	1.96433	43.095	46.1759	161.032	154.565	153.257	1.96433	43.095
46.1979	187.289	189.229	187.289	46.1979	184.791	178.111	157.503	-12.748	46.1979	242.846	221.405	212.231	1.96345	43.095	46.1979	162.137	154.787	153.348	1.96345	43.095
46.2199	218.518	189.993	187.981	46.2199	161.343	174.091	156.899	6.232	46.2199	226.214	221.095	211.88	1.96256	43.095	46.2199	177.28	155.02	153.429	1.96256	43.095
46.2419	195.636	190.769	188.673	46.2419	177.071	170.839	156.295	10.4544	46.2419	279.996	220.822	211.528	1.96168	43.095	46.2419	189.636	155.278	153.51	1.96168	43.095
46.2639	185.064	191.56	189.364	46.2639	178.608	168.153	155.691	5.1755	46.2639	221.601	220.579	211.176	1.9608	43.095	46.2639	179.749	155.567	153.592	1.9608	43.095
46.2859	188.918	192.368	190.056	46.2859	171.062	165.887	155.087	7.2962	46.2859	215.629	220.389	210.824	1.95992	43.095	46.2859	194.729	155.896	153.673	1.95992	43.095
46.3079	219.303	193.199	190.747	46.3079	171.231	163.935	154.483	1.5075	46.3079	241.233	220.197	210.473	1.95904	43.095	46.3079	175.481	156.273	153.754	1.95904	43.095
46.3299	208.27	194.061	191.439	46.3299	163.73	162.223	153.879	31.9796	46.3299	231.006	220.026	210.121	1.95816	43.095	46.3299	194.592	156.714	153.836	1.95816	43.095
46.3519	188.245	194.963	192.131	46.3519	192.676	160.696	153.275	17.0419	46.3519	230.816	219.876	209.769	1.95728	43.095	46.3519	189.15	157.228	153.906	1.95728	43.095
46.3739	184.865	195.924	192.822	46.3739	176.358	159.316	152.671	-5.9863	46.3739	228.47	218.87	209.417	1.9564	43.095	46.3739	181.541	157.858	153.977	1.9564	43.095
46.3959	213.505	196.97	193.514	46.3959	152.067	158.053	152.067	36.5179	46.3959	224.205	218.816	209.066	1.95553	43.095	46.3959	183.823	158.663	154.047	1.95553	43.095
46.4179	192.351	198.155	194.206	46.4179	194.371	157.853	152.432	16.2501	46.4179	224.03	218.782	208.714	1.95465	43.095	46.4179	167.609	159.76	154.118	1.95465	43.095
46.4399	222.59	199.583	194.897	46.4399	173.98	157.73	152.797	-0.2596	46.4399	209.133	218.764	208.362	1.95378	43.095	46.4399	165.724	161.392	154.189	1.95378	43.095
46.4619	226.221	201.488	195.589	46.4619	157.411	157.671	153.162	12.4892	46.4619	208.01	218.739	208.01	1.9529	43.095	46.4619	171.099	164.026	154.259	1.9529	43.095
46.4839	198.041	204.345	196.28	46.4839	166.016	153.527	153.527	15.1218	46.4839	254.249	218.932	207.866	1.95203	43.095	46.4839	177.51	168.412	154.318	1.95203	43.095
46.5059	211.196	208.858	196.786	46.5059	169.014	153.892	153.892	11.9321	46.5059	220.168	219.134	207.721	1.95116	43.095	46.5059	177.652	175.565	154.376	1.95116	43.095
46.5279	204.938	216.346	197.292	46.5279	166.189	154.257	154.257	32.0081	46.5279	233.208	219.346	207.577	1.95029	43.095	46.5279	163.332	186.391	154.435	1.95029	43.095
46.5499	205.984	227.277	197.798	46.5499	186.63	154.622	154.622	12.7591	46.5499	216.569	219.568	207.432	1.94942	43.095	46.5499	155.373	201.083	154.493	1.94942	43.095
46.5719	188.15	239.972	198.304	46.5719	167.746	154.987	154.987	17.9621	46.5719	244.7	219.801	207.287	1.94855	43.095	46.5719	182.481	218.259	154.552	1.94855	43.095
46.5939	218.015	250.255	198.81	46.5939	173.314	155.352	155.352	15.1687	46.5939	242.307	220.045	207.143	1.94768	43.095	46.5939	180.225	233.892	154.61	1.94768	43.095
46.6159	215.761	253.953	199.316	46.6159	171.731	156.563	155.717	15.7366	46.6159	242.493	220.299	206.998	1.94681	43.095	46.6159	187.854	241.594	154.656	1.94681	43.095
46.6379	232.365	250.591	199.822	46.6379	172.731	156.994	156.082	10.2348	46.6379	221.043	220.564	206.854	1.94594	43.095	46.6379	179.023	238.517	154.702	1.94594	43.095
46.6599	205.733	244.113	200.328	46.6599	167.669	157.434	156.447	6.1201	46.6599	224.87	220.841	206.709	1.94508	43.095	46.6599	184.675	234.478	154.747	1.94508	43.095
46.6819	198.474	239.224	200.834	46.6819	164.004	157.884	156.812	3.59	46.6819	222.916	221.129	206.565	1.94421	43.095	46.6819	190.05	226.505	154.793	1.94421	43.095
46.7039	214.632	237.357	201.34	46.7039	161.935	158.345	157.177	-0.9043	46.7039	226.553	221.43	206.42	1.94335	43.095	46.7039	185.847	221.566	154.838	1.94335	43.095
46.7259	215.677	236.368	201.846	46.7259	157.915	158.82	157.542	-0.5707	46.7259	212.22	221.743	206.275	1.94248	43.095	46.7259	188.005	217.99	154.884	1.94248	43.095
46.7479	196.746	233.557	202.352	46.7479	158.74	159.31	157.907	-1.8464	46.7479	222.592	222.068	206.131	1.94162	43.095	46.7479	179.47	212.252	154.916	1.94162	43.095
46.7699	212.917	228.422	202.858	46.7699	157.974	159.821	158.272	12.2117	46.7699	231.124	222.408	205.986	1.94076	43.095	46.7699	161.333	203.486	154.948	1.94076	43.095
46.7919	221.258	222.4	203.154	46.7919	172.567	160.355	158.637	30.6741	46.7919	214.324	222.762	205.842	1.9399	43.095	46.7919	174.952	193.983	154.98	1.9399	43.095
46.8139	210.122	217.561	203.449	46.8139	191.593	160.919	159.002	25.2938	46.8139	213.712	223.134	205.697	1.93904	43.095	46.8139	198.24	185.861	155.012	1.93904	43.095
46.8359	201.178	214.629	203.744	46.8359	186.813	161.519	159.368	17.4098	46.8359	208.064	223.525	205.553	1.93818	43.095	46.8359	190.986	179.99	155.044	1.93818	43.095
46.8579	205.898	213.322	204.039	46.8579	179.575	162.165	159.733	16.2013	46.8579	205.408	223.943	205.408	1.93732	43.095	46.8579	186.615	176.402	155.076	1.93732	43.095
46.8799	221.734	213.065	204.335	46.8799	179.072	162.871	160.098	18.1242	46.8799	224.124	224.431	205.3	1.93646	43.095	46.8799	195.293	174.688	155.094	1.93646	43.095
46.9019	215.952	213.434	204.63	46.9019	181.777	163.653	160.463	3.6659	46.9019	212.518	224.963	205.192	1.9356	43.095	46.9019	202.407	174.361	155.112	1.9356	43.095
46.9239	202.663	214.222	204.925	46.9239	168.202	164.536	160.828	4.2641	46.9239	221.99	225.545	205.084	1.93475	43.095	46.9239	211.709	175.023	155.129	1.93475	43.095
46.9459	211.407	215.369	205.22	46.9459	169.82	165.556	161.193	18.8791	46.9459	250.802	226.181	204.976	1.93389	43.095	46.9459	217.177	176.459	155.147	1.93389	43.095
46.9679	223.079	216.91	205.516	46.9679	185.639	166.76	161.558	13.5645	46.9679	228.518	226.861	204.868	1.93304	43.095	46.9679	208.883	178.626	155.165	1.93304	43.095
46.9899	243.708	218.959	205.811	46.9899	181.782	168.218	161.923	9.4439	46.9899	230.298	227.558	204.76	1.93218	43.095	46.9899	203.234	181.639	155.183	1.93218	43.095
47.0119	263.497	221.741	206.106	47.0119	179.464	170.02	162.288	14.7184	47.0119	231.138	228.221	204.65	1.93133	43.095	47.0119	229.736	185.808	155.187	1.93133	43.095
47.0339	254.441	225.692	206.402	47.0339	187.005	172.286	162.653	-1.8606	47.0339	226.489	228.812	204.54	1.93048	43.095	47.0339	256.683	191.866	155.191	1.93048	43.095
47.0559	275.761	231.716	206.697	47.0559	173.336	175.196	163.018	-7.0622	47.0559	208.195	229.349	204.43	1.92963	43.095	47.0559	255.187	201.33	155.195	1.92963	43.095
47.0779	285.986	241.574	206.776	47.0779	172.017	179.079	163.383	-2.6419	47.0779	202.007	229.891	204.321	1.92878	43.095	47.0779	282.019	217.097	155.198	1.92878	43.095
47.0999	288.621	259.668	206.855	47.0999	181.928	184.57	163.748	-16.1844	47.0999	198.364	230.479	204.211	1.92793	43.095	47.0999	310.392	243.889	155.202	1.92793	43.095
47.1219	326.711	293.466	206.933	47.1219	176.379	192.563	164.113	-32.1508	47.1219	215.585	231.12	204.101	1.92708	43.095	47.1219	322.383	287.807	155.206	1.92708	43.095
47.1439	355.057	352.076	207.012	47.1439	170.78	202.931	164.478	-35.1353	47.1439	217.733	231.796	203.989	1.92623	43.095	47.1439	333.444	354.172	155.196	1.92623	43.095
47.1659	420.704	438.151	207.091	47.1659	176.219	211.354	164.843	-32.172	47.1659	215.16	232.498	203.877	1.92538	43.095	47.1659	376.824	443.739	155.186	1.92538	43.095
47.1879	502.221	536.003	207.17	47.1879	179.071	211.243	165.208	-20.0465	47.1879	226.006	233.246	203.764	1.92454	43.095	47.1879	429.981	546.307	155.176	1.92454	43.095
47.2099	537.181	610.514	207.249	47.2099	184.618	204.664	165.573	-43.3604	47.2099	225.431	234.073	203.652	1.92369	43.095	47.2099	496.948	638.54	155.166	1.92369	43.095
47.2319	616.676	629.318	207.327	47.2319	165.198	208.558	165.938	-46.0069	47.2319	236.15	235.006	203.54	1.92284	43.095	47.2319	573.244	680.566	155.156	1.92284	43.095
47.2539	615.522	592.069	207.406	47.2539	161.376	207.383	166.303	-51.48	47.2539	245.803	236.069	203.428	1.922	43.095	47.2539	612.597	657.627	155.146	1.922	43.095
47.2759	526.455	533.041	207.485	47.2759	157.559	209.039	166.668	-31.4603	47.2759	237.228	237.282	203.313	1.92116	43.095	47.2759	573.178	605.018	155.122	1.92116	43.095
47.2979	452.486	489.751	207.564	47.2979	178.307	209.768	167.033	-23.4915	47.2979	229.759	238.676	203.198	1.92032	43.095	47.2979	512.216	554.695	155.099	1.92032	43.095
47.3199	416.495	471.622	207.643	47.3199	183.258	206.75	167.398	-17.7833	47.3199	234.686	240.289	203.083	1.91947	43.095	47.3199	440.805	523.556	155.076	1.91947	43.095
47.3419	421.025	459.744	207.722	47.3419	184.428	202.211	167.763	-10.5887	47.3419	232.175	242.178	202.968	1.91863	43.095	47.3419	399.348	501.019	155.052	1.91863	43.095
47.3639	419.088	432.012	207.8	47.3639	188.345	198.933	168.129	-28.2296	47.3639	248.813	244.427	202.853	1.91779	43.095	47.3639	405.555	465.222	155.029	1.91779	43.095
47.3859	406.267	384.697	207.879	47.3859	169.173	197.403	168.494	-35.1494	47.3859	246.228	247.184	202.738	1.91695	43.095	47.3859	389.143	409.993	155.006	1.91695	43.095
47.4079	342.425	331.441	207.958	47.4079	162.059	197.208	168.859	-14.0785	47.4079	282.469	250.713	202.619	1.91612	43.095	47.4079	336.916	348.988	154.97	1.91612	43.095
47.4299	259.929	287.369	208.037	47.4299	183.92	197.999	169.224	-2.3592	47.4299	290.852	255.538	202.501	1.91528	43.095	47.4299	292.909	295.289	154.934	1.91528	43.095
47.4519	242.392	258.249	208.116	47.4519	197.262	199.621	169.589	15.6806	47.4519	269.688	262.64	202.383	1.91444	43.095	47.4519	266.398	254.344	154.898	1.91444	43.095
47.4739	244.963	241.663	208.195	47.4739	217.733	202.053	169.954	-0.1599	47.4739	285.332	273.712	202.265	1.91361	43.095	47.4739	246.249	226.365	154.862	1.91361	43.095
47.4959	240.602	232.82	208.273	47.4959	205.188	205.348	170.319	-10.8829	47.4959	294.741	291.298	202.146	1.91277	43.095	47.4959	214.583	208.847	154.827	1.91277	43.095
47.5179	232.289	228.083	208.352	47.5179	198.751	209.634	170.684	0.574	47.5179	312.918	318.556	202.028	1.91194	43.095	47.5179	210.976	198.513	154.791	1.91194	43.095
47.5399	232.282	225.487	208.431	47.5399	215.694	215.12	171.049	-15.0055	47.5399	363.007	358.339	201.906	1.9111	43.095	47.5399	188.73	192.594	154.744	1.9111	43.095
47.5619	232.235	224.131	208.51	47.5619	207.129	222.135	171.414	-6.2258	47.5619	401.679	411.703	201.785	1.91027	43.095	47.5619	187.943	189.305	154.696	1.91027	43.095
47.5839	227.306	223.637	208.589	47.5839	224.936	231.162	171.779	-15.0693	47.5839	463.837	475.855	201.663	1.90944	43.095	47.5839	185.305	187.701	154.649	1.90944	43.095
47.6059	221.232	223.894	208.667	47.6059	227.824	242.893	172.144	-2.2227	47.6059	506.857	541.501	201.541	1.90861	43.095	47.6059	195.938	187.41	154.602	1.90861	43.095
47.6279	229.659	224.978	208.746	47.6279	256.043	258.266	172.509	-27.8017	47.6279	564	590.983	201.419	1.90778	43.095	47.6279	228.047	188.46	154.555	1.90778	43.095
47.6499	260.706	226.967	208.609	47.6499	250.707	278.508	172.874	-19.025	47.6499	579.295	606.243	201.298	1.90695	43.095	47.6499	236.646	191.314	154.508	1.90695	43.095
47.6719	247.863	230.834	208.471	47.6719	286.293	305.318	173.239	-12.1783	47.6719	609.146	588.068	201.173	1.90612	43.095	47.6719	245.329	197.098	154.45	1.90612	43.095
47.6939	269.346	238.298	208.333	47.6939	329.483	341.661	173.604	-35.1884	47.6939	571.094	555.657	201.047	1.90529	43.095	47.6939	273.19	207.995	154.393	1.90529	43.095
47.7159	273.15	252.877	208.196	47.7159	358.289	393.478	173.969	-13.0999	47.7159	548.446	525.773	200.922	1.90446	43.095	47.7159	239.444	227.355	154.335	1.90446	43.095
47.7379	279.092	280.229	208.058	47.7379	457.63	470.73	174.334	3.1887	47.7379	498.204	502.595	200.797	1.90364	43.095	47.7379	261.692	259.102	154.278	1.90364	43.095
47.7599	343.482	325.701	207.921	47.7599	581.33	578.141	174.699	-69.2147	47.7599	446.933	479.303	200.672	1.90281	43.095	47.7599	304.797	305.972	154.22	1.90281	43.095
47.7819	373.397	387.394	207.783	47.7819	618.254	687.468	175.064	26.1759	47.7819	414.122	447.202	200.547	1.90199	43.095	47.7819	344.809	366.735	154.162	1.90199	43.095
47.8039	433.997	449.418	207.645	47.8039	744.239	718.063	175.429	71.9571	47.8039	420.977	406.861	200.418	1.90116	43.095	47.8039	368.036	426.009	154.096	1.90116	43.095
47.8259	486.848	486.541	207.508	47.8259	724.876	652.919	175.794	13.5422	47.8259	392.623	365.764	200.29	1.90034	43.095	47.8259	414.091	476.835	154.029	1.90034	43.095
47.8479	496.596	483.159	207.37	47.8479	588	574.457	176.159	-16.477	47.8479	300.664	329.871	200.161	1.89952	43.095	47.8479	435.694	488.884	153.962	1.89952	43.095
47.8699	496.07	448.647	207.232	47.8699	517.663	534.14	176.524	-31.7308	47.8699	310.038	301.621	200.033	1.8987	43.095	47.8699	442.669	463.632	153.896	1.8987	43.095
47.8919	370.866	409.877	207.095	47.8919	502.549	534.28	176.889	-39.6385	47.8919	275.661	281.102	199.905	1.89788	43.095	47.8919	415.307	426.274	153.829	1.89788	43.095
47.9139	361.139	387.101	206.957	47.9139	502.013	541.651	177.255	-4.804	47.9139	267.233	267.1	199.776	1.89706	43.095	47.9139	372.402	397.442	153.762	1.89706	43.095
47.9359	349.188	378.82	206.597	47.9359	504.864	509.668	177.619	27.6461	47.9359	244.425	257.9	199.645	1.89624	43.095	47.9359	348.409	380.969	153.687	1.89624	43.095
47.9579	340.08	369.472	206.237	47.9579	469.298	441.651	177.985	-18.6341	47.9579	269.8	251.879	199.513	1.89542	43.095	47.9579	319.238	366.524	153.612	1.89542	43.095
47.9799	344.013	346.877	205.877	47.9799	357.73	376.364	178.35	-35.3077	47.9799	268.878	247.817	199.382	1.8946	43.095	47.9799	351.756	340.761	153.537	1.8946	43.095
48.0019	343.535	312.742	205.518	48.0019	294.036	329.344	178.715	-59.7371	48.0019	239.956	244.946	199.251	1.89378	43.095	48.0019	294.421	303.679	153.463	1.89378	43.095
48.0239	256.193	277.71	205.158	48.0239	237.587	297.324	179.08	-19.2689	48.0239	237.151	242.851	199.119	1.89297	43.095	48.0239	259.28	265.127	153.388	1.89297	43.095
48.0459	229.047	250.512	204.798	48.0459	255.434	274.703	179.445	-38.751	48.0459	241.882	241.36	198.988	1.89215	43.095	48.0459	233.723	232.359	153.313	1.89215	43.095
48.0679	229.056	233.147	204.438	48.0679	219.288	258.039	179.81	-20.6682	48.0679	240.035	240.472	198.854	1.89134	43.095	48.0679	202.631	207.919	153.231	1.89134	43.095
48.0899	212.94	223.197	204.078	48.0899	224.874	245.542	180.175	-13.2396	48.0899	258.941	240.341	198.72	1.89052	43.095	48.0899	178.741	191.405	153.148	1.89052	43.095
48.1119	209.426	217.554	203.718	48.1119	222.928	236.167	180.54	-7.9851	48.1119	256.678	241.254	198.586	1.88971	43.095	48.1119	174.926	180.986	153.066	1.88971	43.095
48.1339	180.09	214.118	203.358	48.1339	221.191	229.177	180.905	-13.9979	48.1339	240.735	243.586	198.452	1.8889	43.095	48.1339	171.743	174.577	152.984	1.8889	43.095
48.1559	193.163	211.805	202.999	48.1559	210.024	224.022	181.27	-35.6214	48.1559	240.37	247.673	198.319	1.88809	43.095	48.1559	149.62	170.529	152.902	1.88809	43.095
48.1779	211.084	210.113	202.639	48.1779	184.695	220.317	181.635	-26.2787	48.1779	259.625	253.604	198.185	1.88727	43.095	48.1779	156.385	167.808	152.819	1.88727	43.095
48.1999	204.642	208.81	202.279	48.1999	191.534	217.812	182	-12.0585	48.1999	252.829	260.95	198.049	1.88646	43.095	48.1999	167.132	165.851	152.731	1.88646	43.095
48.2219	206.457	207.554	201.71	48.2219	204.063	216.122	182.111	-2.5525	48.2219	276.446	268.426	197.913	1.88566	43.095	48.2219	169.37	164.4	152.642	1.88566	43.095
48.2439	192.675	206.502	201.142	48.2439	212.905	215.457	182.222	-24.0462	48.2439	263.74	273.676	197.778	1.88485	43.095	48.2439	177.853	163.346	152.553	1.88485	43.095
48.2659	202.99	205.64	200.573	48.2659	191.811	215.857	182.333	-11.498	48.2659	279.335	274.433	197.642	1.88404	43.095	48.2659	177.825	162.68	152.464	1.88404	43.095
48.2879	209.947	205.004	200.005	48.2879	205.947	217.445	182.444	2.4396	48.2879	273.241	270.985	197.506	1.88323	43.095	48.2879	177.415	162.491	152.375	1.88323	43.095
48.3099	213.718	204.715	199.436	48.3099	222.963	220.524	182.556	-25.1678	48.3099	236.628	265.886	197.37	1.88243	43.095	48.3099	156.57	162.975	152.286	1.88243	43.095
48.3319	191.407	205.01	198.868	48.3319	200.626	225.793	182.667	-16.9545	48.3319	242.247	261.259	197.233	1.88162	43.095	48.3319	160.211	164.401	152.191	1.88162	43.095
48.3539	197.701	206.187	198.299	48.3539	217.567	234.521	182.778	-9.5383	48.3539	265.243	257.596	197.096	1.88082	43.095	48.3539	170.768	167.036	152.096	1.88082	43.095
48.3759	218.577	208.328	197.731	48.3759	225.612	235.151	182.889	-22.5812	48.3759	237.872	253.982	196.959	1.88001	43.095	48.3759	187.234	170.924	152.001	1.88001	43.095
48.3979	226.723	210.899	197.162	48.3979	227.191	249.773	183	-16.6885	48.3979	229.615	249.251	196.822	1.87921	43.095	48.3979	169.339	175.633	151.906	1.87921	43.095
48.4199	210.753	212.705	196.593	48.4199	237.748	254.436	183.111	-24.0209	48.4199	269.256	243.429	196.685	1.87841	43.095	48.4199	161.001	175.909	151.811	1.87841	43.095
48.4419	202.167	212.633	196.025	48.4419	222.083	246.103	183.222	15.7428	48.4419	260.968	237.481	196.548	1.8776	43.095	48.4419	152.004	178.13	151.716	1.8776	43.095
48.4639	201.128	210.653	195.456	48.4639	251.883	236.141	183.333	6.4041	48.4639	239.883	232.199	196.41	1.8768	43.095	48.4639	162.174	176.995	151.615	1.8768	43.095
48.4859	208.559	207.926	194.888	48.4859	236.698	230.294	183.444	0.6059	48.4859	229.293	227.921	196.272	1.876	43.095	48.4859	183.835	175.071	151.514	1.876	43.095
48.5079	196.711	205.585	194.137	48.5079	230.498	229.892	183.556	2.0071	48.5079	232.701	224.671	196.134	1.8752	43.095	48.5079	180.289	172.36	151.413	1.8752	43.095
48.5299	192.088	204.204	193.387	48.5299	233.173	231.166	183.667	-6.8398	48.5299	237.406	222.303	195.996	1.87441	43.095	48.5299	189.192	170.709	151.313	1.87441	43.095
48.5519	203.864	203.165	192.637	48.5519	221.189	228.029	183.778	5.1082	48.5519	225.583	220.601	195.859	1.87361	43.095	48.5519	170.075	169.745	151.212	1.87361	43.095
48.5739	207.952	201.648	191.886	48.5739	224.944	219.836	183.889	2.3126	48.5739	216.076	219.357	195.721	1.87281	43.095	48.5739	183.288	168.332	151.111	1.87281	43.095
48.5959	208.206	199.415	191.136	48.5959	213.794	211.481	184	11.067	48.5959	232.006	218.42	195.583	1.87201	43.095	48.5959	161.547	165.847	151.004	1.87201	43.095
48.6179	216.57	196.878	190.386	48.6179	216.479	205.412	184.111	-0.9262	48.6179	231.284	217.702	195.446	1.87122	43.095	48.6179	149.222	162.845	150.897	1.87122	43.095
48.6399	184.66	194.59	189.635	48.6399	200.435	201.362	184.222	-9.4975	48.6399	231.872	217.177	195.308	1.87042	43.095	48.6399	161.258	160.082	150.791	1.87042	43.095
48.6619	182.872	192.814	188.885	48.6619	189.101	198.598	184.333	9.2904	48.6619	227.295	216.874	195.17	1.86963	43.095	48.6619	158.076	157.939	150.684	1.86963	43.095
48.6839	201.345	191.509	188.135	48.6839	205.946	196.656	184.444	11.3748	48.6839	202.242	216.889	195.032	1.86884	43.095	48.6839	160.942	156.492	150.577	1.86884	43.095
48.7059	201.855	190.519	187.384	48.7059	206.675	195.301	184.556	14.7334	48.7059	194.894	217.398	194.894	1.86804	43.095	48.7059	164.674	155.647	150.471	1.86804	43.095
48.7279	188.782	189.718	186.634	48.7279	209.141	194.407	184.667	34.3262	48.7279	219.185	218.892	194.996	1.86725	43.095	48.7279	164.183	155.248	150.358	1.86725	43.095
48.7499	182.57	189.145	185.884	48.7499	228.221	193.895	184.778	39.5049	48.7499	238.133	221.416	195.097	1.86646	43.095	48.7499	163.573	155.166	150.246	1.86646	43.095
48.7719	185.133	188.576	185.133	48.7719	233.218	193.713	184.889	52.3215	48.7719	244.196	225.177	195.198	1.86567	43.095	48.7719	167.435	155.319	150.133	1.86567	43.095
48.7939	202.783	188.926	185.188	48.7939	246.161	193.84	185	41.9008	48.7939	230.117	230.148	195.299	1.86488	43.095	48.7939	172.012	155.683	150.021	1.86488	43.095
48.8159	203.444	189.427	185.242	48.8159	236.184	194.283	185.111	14.2421	48.8159	231.437	235.867	195.4	1.86409	43.095	48.8159	166.151	156.29	149.908	1.86409	43.095
48.8379	199.032	190.157	185.297	48.8379	209.323	195.081	185.222	16.7131	48.8379	240.996	241.185	195.501	1.8633	43.095	48.8379	181.973	157.254	149.796	1.8633	43.095
48.8599	200.108	191.279	185.352	48.8599	213.013	196.3	185.333	7.3585	48.8599	241.494	244.302	195.597	1.86251	43.095	48.8599	174.564	158.826	149.678	1.86251	43.095
48.8819	195.138	193.149	185.406	48.8819	205.397	198.038	185.444	0.6475	48.8819	234.364	244.062	195.693	1.86173	43.095	48.8819	177.171	161.528	149.559	1.86173	43.095
48.9039	199.881	196.534	185.461	48.9039	201.088	200.44	185.556	17.8709	48.9039	226.526	241.358	195.788	1.86094	43.095	48.9039	182.319	166.237	149.441	1.86094	43.095
48.9259	215.659	202.837	185.515	48.9259	221.66	203.789	185.667	22.7783	48.9259	222.742	238.086	195.884	1.86016	43.095	48.9259	182.268	174.156	149.323	1.86016	43.095
[truncated: 1,866 more rows]
